# Supplementary material for: 5-[(E)-4-Fluoro­benzyl­idene]-8-(4-fluoro­phen­yl)-2-hy­droxy-9-phenyl-3,10-diaza­hexa­cyclo­[10.7.1.13,7.02,11.07,11.016,20]henicosa-1(20),12,14,16,18-pentaen-6-one
Source: Acta Crystallogr Sect E Struct Rep Online. 2011 Oct 8;67(Pt 11):o2879–80. doi: 10.1107/S1600536811040633 (PMC3247612; doi:10.1107/S1600536811040633)
Supplement: Supplementary file 1 [file e-67-o2879-sup1.cif]

##############################################################################
#                                                                            #
# This CIF contains the data in a paper accepted for publication in          #
# Acta Crystallographica Section E. It conforms to the requirements of       #
# Notes for Authors for Acta Crystallographica Section E, and has been       #
# peer reviewed under the auspices of the IUCr Commission on Journals.       #
#                                                                            #
# Full details of the Crystallographic Information File format               #
# are given in the paper "The Crystallographic Information File (CIF):       #
# a New Standard Archive File for Crystallography" by S. R. Hall, F. H.      #
# Allen and I. D. Brown [Acta Cryst. (1991), A47, 655-685].                  #
#                                                                            #
# The current version of the core CIF dictionary is obtainable from          #
# ftp://ftp.iucr.org/pub/cif_core.dic.                                       #
#                                                                            #
# Software is freely available for graphical display of the structure(s)     #
# in this CIF. For information consult the CIF software page                 #
# http://www.iucr.org/resources/cif/software.                                #
#                                                                            #
# This file may be used for bona fide research purposes within the           #
# scientific community so long as proper attribution is given to the journal # 
# article from which it was obtained.                                        #
#                                                                            #
##############################################################################
data_global
_audit_creation_method     'form.cif (version 2.0)'
_journal_data_validation_number     ?
_journal_date_recd_electronic     2011-09-28
_journal_date_accepted     2011-10-03
_journal_name_full     'Acta Crystallographica, Section E'
_journal_year     2011
_journal_volume     67
_journal_issue     11
_journal_page_first     o2879
_journal_page_last     o2880
_journal_paper_category     QO
_journal_coeditor_code     HB6426
_publ_contact_author_name     'Prof. Fun, Hoong-Kun'
_publ_contact_author_address
;
      X-ray Crystallography Unit
      School of Physics
      Universiti Sains Malaysia
      11800 USM, Penang
      MALAYSIA
;
_publ_contact_author_email     'hkfun@usm.my'
_publ_contact_author_fax     '604 6579150'
_publ_contact_author_phone     '604 6533652'
_publ_section_title
;\
5-[(<i>E</i>)-4-Fluorobenzylidene]-8-(4-fluorophenyl)-2-hydroxy-9-phenyl-3,10-\
diazahexacyclo[10.7.1.1^3,7^.0^2,11^.0^7,11^.0^16,20^]henicosa-1(20),12,14,\
16,18-pentaen-6-one
;
loop_
    _publ_author_name
    _publ_author_footnote
    _publ_author_address
    'Raju Suresh Kumar' ?
;
      School of Chemical Sciences
      Universiti Sains Malaysia
      11800 USM, Penang
      Malaysia
;
    'Hasnah Osman'
;
Additional correspondence author, e-mail: ohasnah@usm.my.
;
;
      School of Chemical Sciences
      Universiti Sains Malaysia
      11800 USM, Penang
      Malaysia
;
    'A. S. Abdul Rahim' ?
;
      School of Pharmaceutical Sciences
      Universiti Sains Malaysia
      11800 USM, Penang
      Malaysia
;
    'Madhukar Hemamalini' ?
;
      X-ray Crystallography Unit
      School of Physics
      Universiti Sains Malaysia
      11800 USM, Penang
      Malaysia
;
    'Hoong-Kun Fun'
;
      Thomson Reuters ResearcherID: A-3561-2009.
;
;
      X-ray Crystallography Unit
      School of Physics
      Universiti Sains Malaysia
      11800 USM, Penang
      Malaysia
;
data_I
_audit_creation_method     SHELXL-97
_chemical_name_systematic
;
5-[(<i>E</i>)-4-Fluorobenzylidene]-8-(4-fluorophenyl)-2-hydroxy-9-
phenyl-3,10-diazahexacyclo[10.7.1.1^3,7^.0^2,11^.0^7,11^.0^16,20^]henicosa-
1(20),12,14,16,18-pentaen-6-one
;
_chemical_name_common     ?
_chemical_formula_moiety     'C38 H28 F2 N2 O2'
_chemical_formula_sum     'C38 H28 F2 N2 O2'
_chemical_formula_iupac     'C38 H28 F2 N2 O2'
_chemical_formula_weight     582.62
_chemical_melting_point     ?
_symmetry_cell_setting     triclinic
_symmetry_space_group_name_H-M     'P -1'
_symmetry_space_group_name_Hall     '-P 1'
loop_
    _symmetry_equiv_pos_as_xyz
    'x, y, z'
    '-x, -y, -z'
_cell_length_a     9.3269(3)
_cell_length_b     11.8635(4)
_cell_length_c     14.2095(4)
_cell_angle_alpha     75.904(2)
_cell_angle_beta     74.726(2)
_cell_angle_gamma     77.627(2)
_cell_volume     1452.01(8)
_cell_formula_units_Z     2
_cell_measurement_reflns_used     4467
_cell_measurement_theta_min     2.57
_cell_measurement_theta_max     27.07
_cell_measurement_temperature     296(2)
_exptl_crystal_description     block
_exptl_crystal_colour     colourless
_exptl_crystal_size_max     0.39
_exptl_crystal_size_mid     0.25
_exptl_crystal_size_min     0.15
_exptl_crystal_density_diffrn     1.333
_exptl_crystal_density_meas     ?
_exptl_crystal_density_method     'not measured'
_exptl_crystal_F_000     608
_exptl_absorpt_coefficient_mu     0.091
_exptl_absorpt_correction_type     multi-scan
_exptl_absorpt_process_details     '(SADABS; Bruker, 2009)'
_exptl_absorpt_correction_T_min     0.9651
_exptl_absorpt_correction_T_max     0.9865
_exptl_special_details     ?
_diffrn_ambient_temperature     296(2)
_diffrn_radiation_type     MoK\a
_diffrn_radiation_wavelength     0.71073
_diffrn_radiation_source     'fine-focus sealed tube'
_diffrn_radiation_monochromator     graphite
_diffrn_measurement_device_type     'Bruker SMART APEXII CCD'
_diffrn_measurement_method     '\f and \w'
_diffrn_detector_area_resol_mean     .
_diffrn_reflns_number     16981
_diffrn_reflns_av_R_equivalents     0.0332
_diffrn_reflns_av_sigmaI/netI     0.0407
_diffrn_reflns_theta_min     1.79
_diffrn_reflns_theta_max     26.50
_diffrn_reflns_theta_full     26.50
_diffrn_measured_fraction_theta_max     0.984
_diffrn_measured_fraction_theta_full     0.984
_diffrn_reflns_limit_h_min     -11
_diffrn_reflns_limit_h_max     11
_diffrn_reflns_limit_k_min     -14
_diffrn_reflns_limit_k_max     14
_diffrn_reflns_limit_l_min     -17
_diffrn_reflns_limit_l_max     17
_diffrn_standards_number     0
_diffrn_standards_interval_count     .
_diffrn_standards_interval_time     .
_diffrn_standards_decay_%     ?
_refine_special_details
;
 Refinement of F^2^ against ALL reflections.  The weighted R-factor wR and
 goodness of fit S are based on F^2^, conventional R-factors R are based
 on F, with F set to zero for negative F^2^. The threshold expression of
 F^2^ > 2\s(F^2^) is used only for calculating R-factors(gt) etc. and is
 not relevant to the choice of reflections for refinement.  R-factors based
 on F^2^ are statistically about twice as large as those based on F, and R-
 factors based on ALL data will be even larger.
;
_reflns_number_total     5915
_reflns_number_gt     4221
_reflns_threshold_expression     I>2\s(I)
_refine_ls_structure_factor_coef     Fsqd
_refine_ls_matrix_type     full
_refine_ls_R_factor_all     0.0682
_refine_ls_R_factor_gt     0.0438
_refine_ls_wR_factor_gt     0.1011
_refine_ls_wR_factor_ref     0.1148
_refine_ls_goodness_of_fit_ref     1.032
_refine_ls_restrained_S_all     1.032
_refine_ls_number_reflns     5915
_refine_ls_number_parameters     405
_refine_ls_number_restraints     0
_refine_ls_hydrogen_treatment     mixed
_refine_ls_weighting_scheme     calc
_refine_ls_weighting_details
         'calc w=1/[\s^2^(Fo^2^)+(0.0505P)^2^+0.1929P] where P=(Fo^2^+2Fc^2^)/3'
_atom_sites_solution_hydrogens     geom
_atom_sites_solution_primary     direct
_atom_sites_solution_secondary     difmap
_refine_ls_shift/su_max     ?
_refine_ls_shift/su_max_lt     0.001
_refine_ls_shift/su_mean     0.000
_refine_diff_density_max     0.171
_refine_diff_density_min     -0.197
_refine_ls_extinction_method     none
_refine_ls_extinction_coef     ?
loop_
    _atom_type_symbol
    _atom_type_description
    _atom_type_scat_dispersion_real
    _atom_type_scat_dispersion_imag
    _atom_type_scat_source
    'C' 'C' 0.0033 0.0016
                         'International Tables Vol C Tables 4.2.6.8 and 6.1.1.4'
    'H' 'H' 0.0000 0.0000
                         'International Tables Vol C Tables 4.2.6.8 and 6.1.1.4'
    'N' 'N' 0.0061 0.0033
                         'International Tables Vol C Tables 4.2.6.8 and 6.1.1.4'
    'O' 'O' 0.0106 0.0060
                         'International Tables Vol C Tables 4.2.6.8 and 6.1.1.4'
    'F' 'F' 0.0171 0.0103
                         'International Tables Vol C Tables 4.2.6.8 and 6.1.1.4'
_computing_data_collection     'APEX2 (Bruker, 2009)'
_computing_cell_refinement     'SAINT (Bruker, 2009)'
_computing_data_reduction     'SAINT (Bruker, 2009)'
_computing_structure_solution     'SHELXTL (Sheldrick, 2008)'
_computing_structure_refinement     'SHELXTL (Sheldrick, 2008)'
_computing_molecular_graphics     'SHELXTL (Sheldrick, 2008)'
_computing_publication_material
                             'SHELXTL (Sheldrick, 2008) and PLATON (Spek, 2009)'
loop_
    _atom_site_type_symbol
    _atom_site_label
    _atom_site_fract_x
    _atom_site_fract_y
    _atom_site_fract_z
    _atom_site_U_iso_or_equiv
    _atom_site_adp_type
    _atom_site_calc_flag
    _atom_site_refinement_flags
    _atom_site_occupancy
    _atom_site_symmetry_multiplicity
    _atom_site_disorder_assembly
    _atom_site_disorder_group
    F F1 0.31463(18) 0.41565(14) 0.63374(12) 0.1021(5) Uani d . 1 1 . .
    F F2 0.56249(16) -0.63672(10) 0.27077(12) 0.0887(4) Uani d . 1 1 . .
    O O1 0.19391(15) -0.13595(11) 0.41318(8) 0.0499(3) Uani d . 1 1 . .
    O O2 0.40049(15) 0.12921(11) 0.03939(8) 0.0451(3) Uani d . 1 1 . .
    N N1 0.46807(15) 0.06737(11) 0.19282(9) 0.0358(3) Uani d . 1 1 . .
    N N2 0.17795(18) 0.00560(12) 0.10268(9) 0.0376(3) Uani d . 1 1 . .
    C C1 0.08709(18) 0.11620(13) 0.24038(10) 0.0338(3) Uani d . 1 1 . .
    C C2 -0.0512(2) 0.09298(16) 0.29527(12) 0.0451(4) Uani d . 1 1 . .
    H H2A -0.0774 0.0189 0.3052 0.054 Uiso calc R 1 1 . .
    C C3 -0.1538(2) 0.18431(18) 0.33664(14) 0.0553(5) Uani d . 1 1 . .
    H H3A -0.2463 0.1678 0.3765 0.066 Uiso calc R 1 1 . .
    C C4 -0.1225(2) 0.29506(18) 0.32049(14) 0.0556(5) Uani d . 1 1 . .
    H H4A -0.1936 0.3526 0.3486 0.067 Uiso calc R 1 1 . .
    C C5 0.0179(2) 0.32359(15) 0.26106(12) 0.0445(4) Uani d . 1 1 . .
    C C6 0.0639(3) 0.43508(16) 0.22979(15) 0.0567(5) Uani d . 1 1 . .
    H H6A -0.0006 0.5002 0.2507 0.068 Uiso calc R 1 1 . .
    C C7 0.2025(3) 0.44862(16) 0.16899(16) 0.0583(5) Uani d . 1 1 . .
    H H7A 0.2288 0.5236 0.1481 0.070 Uiso calc R 1 1 . .
    C C8 0.3068(2) 0.35270(15) 0.13694(13) 0.0477(4) Uani d . 1 1 . .
    H H8A 0.4013 0.3636 0.0970 0.057 Uiso calc R 1 1 . .
    C C9 0.26533(19) 0.24316(14) 0.16619(11) 0.0370(4) Uani d . 1 1 . .
    C C10 0.12161(19) 0.23011(13) 0.22507(11) 0.0359(4) Uani d . 1 1 . .
    C C11 0.34421(18) 0.12516(13) 0.14237(10) 0.0344(4) Uani d . 1 1 . .
    C C13 0.23219(19) -0.12206(13) 0.10589(11) 0.0350(4) Uani d . 1 1 . .
    H H13A 0.3328 -0.1310 0.0621 0.042 Uiso calc R 1 1 . .
    C C14 0.24873(18) -0.17285(13) 0.21430(10) 0.0333(3) Uani d . 1 1 . .
    H H14A 0.1473 -0.1791 0.2554 0.040 Uiso calc R 1 1 . .
    C C15 0.30126(17) -0.07313(13) 0.24017(10) 0.0316(3) Uani d . 1 1 . .
    C C16 0.21783(18) 0.04178(13) 0.18294(10) 0.0325(3) Uani d . 1 1 . .
    C C17 0.26517(18) -0.06749(13) 0.34904(11) 0.0343(4) Uani d . 1 1 . .
    C C18 0.31892(18) 0.03074(13) 0.37188(11) 0.0345(4) Uani d . 1 1 . .
    C C19 0.44652(19) 0.08607(15) 0.29507(11) 0.0381(4) Uani d . 1 1 . .
    H H19A 0.4271 0.1701 0.2934 0.046 Uiso calc R 1 1 . .
    H H19B 0.5397 0.0543 0.3171 0.046 Uiso calc R 1 1 . .
    C C20 0.46882(18) -0.05780(14) 0.19841(12) 0.0373(4) Uani d . 1 1 . .
    H H20A 0.5312 -0.1069 0.2426 0.045 Uiso calc R 1 1 . .
    H H20B 0.5058 -0.0778 0.1331 0.045 Uiso calc R 1 1 . .
    C C21 0.2415(2) 0.06910(14) 0.45470(11) 0.0397(4) Uani d . 1 1 . .
    H H21A 0.1604 0.0311 0.4903 0.048 Uiso calc R 1 1 . .
    C C22 0.26546(19) 0.16222(15) 0.49779(11) 0.0397(4) Uani d . 1 1 . .
    C C23 0.1410(2) 0.23249(19) 0.54396(15) 0.0630(6) Uani d . 1 1 . .
    H H23A 0.0448 0.2219 0.5445 0.076 Uiso calc R 1 1 . .
    C C24 0.1579(3) 0.3180(2) 0.58917(18) 0.0773(7) Uani d . 1 1 . .
    H H24A 0.0740 0.3656 0.6192 0.093 Uiso calc R 1 1 . .
    C C25 0.2994(3) 0.33166(19) 0.58914(15) 0.0619(6) Uani d . 1 1 . .
    C C26 0.4247(2) 0.26458(17) 0.54571(14) 0.0540(5) Uani d . 1 1 . .
    H H26A 0.5201 0.2753 0.5468 0.065 Uiso calc R 1 1 . .
    C C27 0.4069(2) 0.17962(16) 0.49972(12) 0.0457(4) Uani d . 1 1 . .
    H H27A 0.4918 0.1332 0.4694 0.055 Uiso calc R 1 1 . .
    C C28 0.1336(2) -0.18155(14) 0.07132(12) 0.0394(4) Uani d . 1 1 . .
    C C29 0.1885(2) -0.22550(17) -0.01543(13) 0.0551(5) Uani d . 1 1 . .
    H H29A 0.2832 -0.2131 -0.0543 0.066 Uiso calc R 1 1 . .
    C C30 0.1038(3) -0.28786(19) -0.04489(18) 0.0736(7) Uani d . 1 1 . .
    H H30A 0.1420 -0.3172 -0.1031 0.088 Uiso calc R 1 1 . .
    C C31 -0.0349(3) -0.30622(19) 0.0110(2) 0.0766(7) Uani d . 1 1 . .
    H H31A -0.0904 -0.3495 -0.0084 0.092 Uiso calc R 1 1 . .
    C C32 -0.0932(3) -0.2612(2) 0.09581(17) 0.0706(6) Uani d . 1 1 . .
    H H32A -0.1889 -0.2725 0.1333 0.085 Uiso calc R 1 1 . .
    C C33 -0.0093(2) -0.19859(18) 0.12561(14) 0.0551(5) Uani d . 1 1 . .
    H H33A -0.0497 -0.1676 0.1829 0.066 Uiso calc R 1 1 . .
    C C34 0.34205(19) -0.29458(13) 0.23043(11) 0.0361(4) Uani d . 1 1 . .
    C C35 0.4672(2) -0.33131(15) 0.16058(13) 0.0463(4) Uani d . 1 1 . .
    H H35A 0.5004 -0.2780 0.1029 0.056 Uiso calc R 1 1 . .
    C C36 0.5438(2) -0.44564(16) 0.17465(16) 0.0561(5) Uani d . 1 1 . .
    H H36A 0.6284 -0.4692 0.1277 0.067 Uiso calc R 1 1 . .
    C C37 0.4923(2) -0.52266(15) 0.25895(17) 0.0574(5) Uani d . 1 1 . .
    C C38 0.3723(3) -0.49040(17) 0.33078(16) 0.0604(5) Uani d . 1 1 . .
    H H38A 0.3414 -0.5444 0.3885 0.073 Uiso calc R 1 1 . .
    C C39 0.2972(2) -0.37606(15) 0.31647(13) 0.0485(4) Uani d . 1 1 . .
    H H39A 0.2150 -0.3531 0.3653 0.058 Uiso calc R 1 1 . .
    H H1O2 0.334(2) 0.0994(18) 0.0207(15) 0.068(7) Uiso d . 1 1 . .
    H H1N2 0.078(2) 0.0265(17) 0.1045(15) 0.063(6) Uiso d . 1 1 . .
loop_
    _atom_site_aniso_label
    _atom_site_aniso_U_11
    _atom_site_aniso_U_22
    _atom_site_aniso_U_33
    _atom_site_aniso_U_12
    _atom_site_aniso_U_13
    _atom_site_aniso_U_23
    F1 0.1084(12) 0.1056(11) 0.1283(12) -0.0232(9) -0.0316(10) -0.0792(10)
    F2 0.0824(10) 0.0379(6) 0.1443(12) 0.0081(6) -0.0506(9) -0.0034(7)
    O1 0.0685(9) 0.0515(7) 0.0319(6) -0.0280(6) -0.0041(6) -0.0042(5)
    O2 0.0559(8) 0.0511(7) 0.0276(6) -0.0205(6) 0.0018(5) -0.0083(5)
    N1 0.0367(8) 0.0365(7) 0.0340(7) -0.0090(6) -0.0025(6) -0.0097(5)
    N2 0.0495(9) 0.0322(7) 0.0346(7) -0.0078(7) -0.0143(6) -0.0067(5)
    C1 0.0363(9) 0.0351(8) 0.0293(7) -0.0041(7) -0.0074(7) -0.0062(6)
    C2 0.0418(10) 0.0445(10) 0.0446(9) -0.0072(8) -0.0053(8) -0.0054(8)
    C3 0.0398(11) 0.0667(13) 0.0510(11) -0.0010(9) 0.0002(9) -0.0138(9)
    C4 0.0485(12) 0.0602(13) 0.0569(11) 0.0106(10) -0.0112(9) -0.0270(9)
    C5 0.0515(11) 0.0416(10) 0.0458(9) 0.0031(8) -0.0189(8) -0.0194(8)
    C6 0.0693(14) 0.0393(10) 0.0703(13) 0.0041(10) -0.0281(11) -0.0247(9)
    C7 0.0788(16) 0.0332(10) 0.0742(13) -0.0109(10) -0.0338(12) -0.0117(9)
    C8 0.0576(12) 0.0374(10) 0.0532(10) -0.0153(9) -0.0162(9) -0.0075(8)
    C9 0.0470(10) 0.0334(8) 0.0338(8) -0.0086(7) -0.0122(7) -0.0073(6)
    C10 0.0439(10) 0.0344(8) 0.0322(8) -0.0044(7) -0.0127(7) -0.0087(6)
    C11 0.0393(9) 0.0351(8) 0.0281(7) -0.0104(7) -0.0012(7) -0.0076(6)
    C13 0.0413(9) 0.0325(8) 0.0317(8) -0.0078(7) -0.0060(7) -0.0080(6)
    C14 0.0366(9) 0.0332(8) 0.0307(7) -0.0083(7) -0.0056(6) -0.0074(6)
    C15 0.0354(9) 0.0300(8) 0.0291(7) -0.0066(7) -0.0052(6) -0.0063(6)
    C16 0.0390(9) 0.0296(8) 0.0290(7) -0.0085(7) -0.0059(6) -0.0056(6)
    C17 0.0358(9) 0.0348(8) 0.0311(8) -0.0061(7) -0.0070(7) -0.0047(6)
    C18 0.0372(9) 0.0362(8) 0.0307(8) -0.0071(7) -0.0087(7) -0.0056(6)
    C19 0.0381(9) 0.0423(9) 0.0369(8) -0.0115(7) -0.0075(7) -0.0102(7)
    C20 0.0374(9) 0.0366(9) 0.0364(8) -0.0048(7) -0.0037(7) -0.0101(7)
    C21 0.0435(10) 0.0435(9) 0.0339(8) -0.0133(8) -0.0071(7) -0.0069(7)
    C22 0.0447(10) 0.0454(10) 0.0301(8) -0.0108(8) -0.0043(7) -0.0107(7)
    C23 0.0445(11) 0.0833(15) 0.0718(13) -0.0175(11) 0.0027(10) -0.0456(12)
    C24 0.0604(14) 0.0917(17) 0.0944(17) -0.0149(13) 0.0037(12) -0.0661(14)
    C25 0.0756(15) 0.0627(13) 0.0626(12) -0.0189(11) -0.0156(11) -0.0335(10)
    C26 0.0565(12) 0.0600(12) 0.0558(11) -0.0145(10) -0.0243(10) -0.0136(9)
    C27 0.0448(10) 0.0504(11) 0.0451(9) -0.0045(8) -0.0149(8) -0.0130(8)
    C28 0.0511(11) 0.0321(8) 0.0381(8) -0.0064(7) -0.0169(8) -0.0055(7)
    C29 0.0700(14) 0.0553(12) 0.0475(10) -0.0040(10) -0.0224(10) -0.0192(9)
    C30 0.109(2) 0.0606(14) 0.0721(14) -0.0011(14) -0.0513(15) -0.0295(11)
    C31 0.113(2) 0.0535(13) 0.0912(17) -0.0260(14) -0.0699(17) -0.0037(12)
    C32 0.0741(15) 0.0735(15) 0.0764(15) -0.0347(12) -0.0385(13) 0.0060(12)
    C33 0.0587(13) 0.0617(12) 0.0526(11) -0.0207(10) -0.0174(10) -0.0107(9)
    C34 0.0414(9) 0.0313(8) 0.0395(8) -0.0102(7) -0.0120(7) -0.0074(7)
    C35 0.0485(11) 0.0342(9) 0.0546(10) -0.0083(8) -0.0073(9) -0.0087(8)
    C36 0.0456(11) 0.0436(11) 0.0806(14) -0.0014(9) -0.0146(10) -0.0195(10)
    C37 0.0573(13) 0.0317(10) 0.0896(15) -0.0016(9) -0.0389(12) -0.0045(10)
    C38 0.0750(15) 0.0423(11) 0.0630(12) -0.0126(10) -0.0296(11) 0.0096(9)
    C39 0.0589(12) 0.0414(10) 0.0442(9) -0.0119(9) -0.0133(9) -0.0013(8)
_geom_special_details
;
 All s.u.'s (except the s.u. in the dihedral angle between two l.s. planes)
 are estimated using the full covariance matrix.  The cell s.u.'s are taken
 into account individually in the estimation of s.u.'s in distances, angles
 and torsion angles; correlations between s.u.'s in cell parameters are only
 used when they are defined by crystal symmetry.  An approximate (isotropic)
 treatment of cell s.u.'s is used for estimating s.u.'s involving l.s. planes.
;
loop_
    _geom_bond_atom_site_label_1
    _geom_bond_atom_site_label_2
    _geom_bond_site_symmetry_2
    _geom_bond_distance
    _geom_bond_publ_flag
    F1 C25 . 1.353(2) ?
    F2 C37 . 1.362(2) ?
    O1 C17 . 1.2181(18) ?
    O2 C11 . 1.4110(17) ?
    O2 H1O2 . 0.90(2) ?
    N1 C20 . 1.466(2) ?
    N1 C11 . 1.475(2) ?
    N1 C19 . 1.4781(19) ?
    N2 C16 . 1.4675(19) ?
    N2 C13 . 1.484(2) ?
    N2 H1N2 . 0.91(2) ?
    C1 C2 . 1.366(2) ?
    C1 C10 . 1.408(2) ?
    C1 C16 . 1.516(2) ?
    C2 C3 . 1.416(2) ?
    C2 H2A . 0.9300 ?
    C3 C4 . 1.359(3) ?
    C3 H3A . 0.9300 ?
    C4 C5 . 1.418(3) ?
    C4 H4A . 0.9300 ?
    C5 C10 . 1.408(2) ?
    C5 C6 . 1.410(3) ?
    C6 C7 . 1.370(3) ?
    C6 H6A . 0.9300 ?
    C7 C8 . 1.412(3) ?
    C7 H7A . 0.9300 ?
    C8 C9 . 1.371(2) ?
    C8 H8A . 0.9300 ?
    C9 C10 . 1.398(2) ?
    C9 C11 . 1.508(2) ?
    C11 C16 . 1.601(2) ?
    C13 C28 . 1.506(2) ?
    C13 C14 . 1.547(2) ?
    C13 H13A . 0.9800 ?
    C14 C34 . 1.517(2) ?
    C14 C15 . 1.526(2) ?
    C14 H14A . 0.9800 ?
    C15 C17 . 1.509(2) ?
    C15 C20 . 1.552(2) ?
    C15 C16 . 1.570(2) ?
    C17 C18 . 1.495(2) ?
    C18 C21 . 1.336(2) ?
    C18 C19 . 1.530(2) ?
    C19 H19A . 0.9700 ?
    C19 H19B . 0.9700 ?
    C20 H20A . 0.9700 ?
    C20 H20B . 0.9700 ?
    C21 C22 . 1.467(2) ?
    C21 H21A . 0.9300 ?
    C22 C27 . 1.386(2) ?
    C22 C23 . 1.387(2) ?
    C23 C24 . 1.380(3) ?
    C23 H23A . 0.9300 ?
    C24 C25 . 1.363(3) ?
    C24 H24A . 0.9300 ?
    C25 C26 . 1.357(3) ?
    C26 C27 . 1.386(2) ?
    C26 H26A . 0.9300 ?
    C27 H27A . 0.9300 ?
    C28 C33 . 1.382(3) ?
    C28 C29 . 1.386(2) ?
    C29 C30 . 1.387(3) ?
    C29 H29A . 0.9300 ?
    C30 C31 . 1.359(3) ?
    C30 H30A . 0.9300 ?
    C31 C32 . 1.371(3) ?
    C31 H31A . 0.9300 ?
    C32 C33 . 1.386(3) ?
    C32 H32A . 0.9300 ?
    C33 H33A . 0.9300 ?
    C34 C35 . 1.385(2) ?
    C34 C39 . 1.390(2) ?
    C35 C36 . 1.385(2) ?
    C35 H35A . 0.9300 ?
    C36 C37 . 1.361(3) ?
    C36 H36A . 0.9300 ?
    C37 C38 . 1.359(3) ?
    C38 C39 . 1.381(3) ?
    C38 H38A . 0.9300 ?
    C39 H39A . 0.9300 ?
loop_
    _geom_angle_atom_site_label_1
    _geom_angle_atom_site_label_2
    _geom_angle_atom_site_label_3
    _geom_angle_site_symmetry_1
    _geom_angle_site_symmetry_3
    _geom_angle
    _geom_angle_publ_flag
    C11 O2 H1O2 . . 104.9(13) ?
    C20 N1 C11 . . 102.48(12) ?
    C20 N1 C19 . . 108.12(12) ?
    C11 N1 C19 . . 115.60(12) ?
    C16 N2 C13 . . 109.96(12) ?
    C16 N2 H1N2 . . 111.2(13) ?
    C13 N2 H1N2 . . 113.2(13) ?
    C2 C1 C10 . . 119.20(15) ?
    C2 C1 C16 . . 131.77(15) ?
    C10 C1 C16 . . 108.91(13) ?
    C1 C2 C3 . . 118.44(17) ?
    C1 C2 H2A . . 120.8 ?
    C3 C2 H2A . . 120.8 ?
    C4 C3 C2 . . 122.67(18) ?
    C4 C3 H3A . . 118.7 ?
    C2 C3 H3A . . 118.7 ?
    C3 C4 C5 . . 120.48(16) ?
    C3 C4 H4A . . 119.8 ?
    C5 C4 H4A . . 119.8 ?
    C10 C5 C6 . . 115.95(17) ?
    C10 C5 C4 . . 116.03(16) ?
    C6 C5 C4 . . 127.95(17) ?
    C7 C6 C5 . . 120.74(17) ?
    C7 C6 H6A . . 119.6 ?
    C5 C6 H6A . . 119.6 ?
    C6 C7 C8 . . 122.24(18) ?
    C6 C7 H7A . . 118.9 ?
    C8 C7 H7A . . 118.9 ?
    C9 C8 C7 . . 118.34(18) ?
    C9 C8 H8A . . 120.8 ?
    C7 C8 H8A . . 120.8 ?
    C8 C9 C10 . . 119.39(16) ?
    C8 C9 C11 . . 132.10(16) ?
    C10 C9 C11 . . 108.41(13) ?
    C9 C10 C5 . . 123.22(16) ?
    C9 C10 C1 . . 113.65(14) ?
    C5 C10 C1 . . 123.03(16) ?
    O2 C11 N1 . . 107.74(12) ?
    O2 C11 C9 . . 112.93(12) ?
    N1 C11 C9 . . 115.59(12) ?
    O2 C11 C16 . . 109.11(12) ?
    N1 C11 C16 . . 106.18(11) ?
    C9 C11 C16 . . 104.93(12) ?
    N2 C13 C28 . . 113.74(14) ?
    N2 C13 C14 . . 104.58(11) ?
    C28 C13 C14 . . 114.42(13) ?
    N2 C13 H13A . . 107.9 ?
    C28 C13 H13A . . 107.9 ?
    C14 C13 H13A . . 107.9 ?
    C34 C14 C15 . . 117.75(13) ?
    C34 C14 C13 . . 114.81(12) ?
    C15 C14 C13 . . 102.44(11) ?
    C34 C14 H14A . . 107.1 ?
    C15 C14 H14A . . 107.1 ?
    C13 C14 H14A . . 107.1 ?
    C17 C15 C14 . . 116.38(12) ?
    C17 C15 C20 . . 106.73(12) ?
    C14 C15 C20 . . 117.62(12) ?
    C17 C15 C16 . . 108.69(12) ?
    C14 C15 C16 . . 104.15(12) ?
    C20 C15 C16 . . 101.98(12) ?
    N2 C16 C1 . . 112.71(13) ?
    N2 C16 C15 . . 105.47(12) ?
    C1 C16 C15 . . 119.60(12) ?
    N2 C16 C11 . . 112.65(12) ?
    C1 C16 C11 . . 103.30(12) ?
    C15 C16 C11 . . 102.82(12) ?
    O1 C17 C18 . . 122.52(13) ?
    O1 C17 C15 . . 122.42(14) ?
    C18 C17 C15 . . 115.02(13) ?
    C21 C18 C17 . . 116.22(14) ?
    C21 C18 C19 . . 125.49(15) ?
    C17 C18 C19 . . 118.04(12) ?
    N1 C19 C18 . . 115.25(13) ?
    N1 C19 H19A . . 108.5 ?
    C18 C19 H19A . . 108.5 ?
    N1 C19 H19B . . 108.5 ?
    C18 C19 H19B . . 108.5 ?
    H19A C19 H19B . . 107.5 ?
    N1 C20 C15 . . 104.08(12) ?
    N1 C20 H20A . . 110.9 ?
    C15 C20 H20A . . 110.9 ?
    N1 C20 H20B . . 110.9 ?
    C15 C20 H20B . . 110.9 ?
    H20A C20 H20B . . 109.0 ?
    C18 C21 C22 . . 129.62(16) ?
    C18 C21 H21A . . 115.2 ?
    C22 C21 H21A . . 115.2 ?
    C27 C22 C23 . . 117.87(16) ?
    C27 C22 C21 . . 123.22(15) ?
    C23 C22 C21 . . 118.81(16) ?
    C24 C23 C22 . . 120.89(19) ?
    C24 C23 H23A . . 119.6 ?
    C22 C23 H23A . . 119.6 ?
    C25 C24 C23 . . 119.03(19) ?
    C25 C24 H24A . . 120.5 ?
    C23 C24 H24A . . 120.5 ?
    F1 C25 C26 . . 119.1(2) ?
    F1 C25 C24 . . 118.54(19) ?
    C26 C25 C24 . . 122.37(18) ?
    C25 C26 C27 . . 118.26(18) ?
    C25 C26 H26A . . 120.9 ?
    C27 C26 H26A . . 120.9 ?
    C26 C27 C22 . . 121.57(17) ?
    C26 C27 H27A . . 119.2 ?
    C22 C27 H27A . . 119.2 ?
    C33 C28 C29 . . 118.09(17) ?
    C33 C28 C13 . . 122.14(15) ?
    C29 C28 C13 . . 119.71(17) ?
    C28 C29 C30 . . 120.6(2) ?
    C28 C29 H29A . . 119.7 ?
    C30 C29 H29A . . 119.7 ?
    C31 C30 C29 . . 120.3(2) ?
    C31 C30 H30A . . 119.9 ?
    C29 C30 H30A . . 119.9 ?
    C30 C31 C32 . . 120.2(2) ?
    C30 C31 H31A . . 119.9 ?
    C32 C31 H31A . . 119.9 ?
    C31 C32 C33 . . 119.9(2) ?
    C31 C32 H32A . . 120.1 ?
    C33 C32 H32A . . 120.1 ?
    C28 C33 C32 . . 120.91(19) ?
    C28 C33 H33A . . 119.5 ?
    C32 C33 H33A . . 119.5 ?
    C35 C34 C39 . . 117.66(16) ?
    C35 C34 C14 . . 122.94(14) ?
    C39 C34 C14 . . 119.31(15) ?
    C36 C35 C34 . . 121.48(17) ?
    C36 C35 H35A . . 119.3 ?
    C34 C35 H35A . . 119.3 ?
    C37 C36 C35 . . 118.36(19) ?
    C37 C36 H36A . . 120.8 ?
    C35 C36 H36A . . 120.8 ?
    C38 C37 C36 . . 122.46(17) ?
    C38 C37 F2 . . 118.92(19) ?
    C36 C37 F2 . . 118.6(2) ?
    C37 C38 C39 . . 118.78(18) ?
    C37 C38 H38A . . 120.6 ?
    C39 C38 H38A . . 120.6 ?
    C38 C39 C34 . . 121.21(18) ?
    C38 C39 H39A . . 119.4 ?
    C34 C39 H39A . . 119.4 ?
loop_
    _geom_torsion_atom_site_label_1
    _geom_torsion_atom_site_label_2
    _geom_torsion_atom_site_label_3
    _geom_torsion_atom_site_label_4
    _geom_torsion_site_symmetry_1
    _geom_torsion_site_symmetry_2
    _geom_torsion_site_symmetry_3
    _geom_torsion_site_symmetry_4
    _geom_torsion
    _geom_torsion_publ_flag
    C10 C1 C2 C3 . . . . -1.3(2) ?
    C16 C1 C2 C3 . . . . -176.77(16) ?
    C1 C2 C3 C4 . . . . 2.8(3) ?
    C2 C3 C4 C5 . . . . -0.7(3) ?
    C3 C4 C5 C10 . . . . -2.7(3) ?
    C3 C4 C5 C6 . . . . 174.06(18) ?
    C10 C5 C6 C7 . . . . -0.7(3) ?
    C4 C5 C6 C7 . . . . -177.53(18) ?
    C5 C6 C7 C8 . . . . -1.7(3) ?
    C6 C7 C8 C9 . . . . 1.6(3) ?
    C7 C8 C9 C10 . . . . 0.9(2) ?
    C7 C8 C9 C11 . . . . 176.86(17) ?
    C8 C9 C10 C5 . . . . -3.5(2) ?
    C11 C9 C10 C5 . . . . 179.68(14) ?
    C8 C9 C10 C1 . . . . 173.13(14) ?
    C11 C9 C10 C1 . . . . -3.69(18) ?
    C6 C5 C10 C9 . . . . 3.3(2) ?
    C4 C5 C10 C9 . . . . -179.46(15) ?
    C6 C5 C10 C1 . . . . -172.97(15) ?
    C4 C5 C10 C1 . . . . 4.2(2) ?
    C2 C1 C10 C9 . . . . -178.85(14) ?
    C16 C1 C10 C9 . . . . -2.45(18) ?
    C2 C1 C10 C5 . . . . -2.2(2) ?
    C16 C1 C10 C5 . . . . 174.19(14) ?
    C20 N1 C11 O2 . . . . -80.31(13) ?
    C19 N1 C11 O2 . . . . 162.36(12) ?
    C20 N1 C11 C9 . . . . 152.34(13) ?
    C19 N1 C11 C9 . . . . 35.01(18) ?
    C20 N1 C11 C16 . . . . 36.48(13) ?
    C19 N1 C11 C16 . . . . -80.86(14) ?
    C8 C9 C11 O2 . . . . -49.7(2) ?
    C10 C9 C11 O2 . . . . 126.53(14) ?
    C8 C9 C11 N1 . . . . 75.0(2) ?
    C10 C9 C11 N1 . . . . -108.77(15) ?
    C8 C9 C11 C16 . . . . -168.46(17) ?
    C10 C9 C11 C16 . . . . 7.80(16) ?
    C16 N2 C13 C28 . . . . 148.04(13) ?
    C16 N2 C13 C14 . . . . 22.51(17) ?
    N2 C13 C14 C34 . . . . -164.10(13) ?
    C28 C13 C14 C34 . . . . 70.80(18) ?
    N2 C13 C14 C15 . . . . -35.25(16) ?
    C28 C13 C14 C15 . . . . -160.35(13) ?
    C34 C14 C15 C17 . . . . -78.91(17) ?
    C13 C14 C15 C17 . . . . 154.11(13) ?
    C34 C14 C15 C20 . . . . 49.57(18) ?
    C13 C14 C15 C20 . . . . -77.41(16) ?
    C34 C14 C15 C16 . . . . 161.50(12) ?
    C13 C14 C15 C16 . . . . 34.52(14) ?
    C13 N2 C16 C1 . . . . -132.84(14) ?
    C13 N2 C16 C15 . . . . -0.66(16) ?
    C13 N2 C16 C11 . . . . 110.74(14) ?
    C2 C1 C16 N2 . . . . 60.9(2) ?
    C10 C1 C16 N2 . . . . -114.87(14) ?
    C2 C1 C16 C15 . . . . -63.9(2) ?
    C10 C1 C16 C15 . . . . 120.36(14) ?
    C2 C1 C16 C11 . . . . -177.22(16) ?
    C10 C1 C16 C11 . . . . 7.00(15) ?
    C17 C15 C16 N2 . . . . -146.38(13) ?
    C14 C15 C16 N2 . . . . -21.70(15) ?
    C20 C15 C16 N2 . . . . 101.13(13) ?
    C17 C15 C16 C1 . . . . -18.22(19) ?
    C14 C15 C16 C1 . . . . 106.46(15) ?
    C20 C15 C16 C1 . . . . -130.71(14) ?
    C17 C15 C16 C11 . . . . 95.40(13) ?
    C14 C15 C16 C11 . . . . -139.92(11) ?
    C20 C15 C16 C11 . . . . -17.09(13) ?
    O2 C11 C16 N2 . . . . -8.18(18) ?
    N1 C11 C16 N2 . . . . -124.04(13) ?
    C9 C11 C16 N2 . . . . 113.09(14) ?
    O2 C11 C16 C1 . . . . -130.08(13) ?
    N1 C11 C16 C1 . . . . 114.06(12) ?
    C9 C11 C16 C1 . . . . -8.81(14) ?
    O2 C11 C16 C15 . . . . 104.87(13) ?
    N1 C11 C16 C15 . . . . -11.00(14) ?
    C9 C11 C16 C15 . . . . -133.86(12) ?
    C14 C15 C17 O1 . . . . -2.3(2) ?
    C20 C15 C17 O1 . . . . -135.86(16) ?
    C16 C15 C17 O1 . . . . 114.85(17) ?
    C14 C15 C17 C18 . . . . 179.67(13) ?
    C20 C15 C17 C18 . . . . 46.08(17) ?
    C16 C15 C17 C18 . . . . -63.21(17) ?
    O1 C17 C18 C21 . . . . -24.6(2) ?
    C15 C17 C18 C21 . . . . 153.42(15) ?
    O1 C17 C18 C19 . . . . 160.88(15) ?
    C15 C17 C18 C19 . . . . -21.1(2) ?
    C20 N1 C19 C18 . . . . -47.68(17) ?
    C11 N1 C19 C18 . . . . 66.45(17) ?
    C21 C18 C19 N1 . . . . -153.25(16) ?
    C17 C18 C19 N1 . . . . 20.7(2) ?
    C11 N1 C20 C15 . . . . -48.50(13) ?
    C19 N1 C20 C15 . . . . 74.05(15) ?
    C17 C15 C20 N1 . . . . -73.35(14) ?
    C14 C15 C20 N1 . . . . 153.74(12) ?
    C16 C15 C20 N1 . . . . 40.60(14) ?
    C17 C18 C21 C22 . . . . 179.54(16) ?
    C19 C18 C21 C22 . . . . -6.4(3) ?
    C18 C21 C22 C27 . . . . -40.3(3) ?
    C18 C21 C22 C23 . . . . 143.4(2) ?
    C27 C22 C23 C24 . . . . 0.8(3) ?
    C21 C22 C23 C24 . . . . 177.3(2) ?
    C22 C23 C24 C25 . . . . -0.9(4) ?
    C23 C24 C25 F1 . . . . -179.9(2) ?
    C23 C24 C25 C26 . . . . 0.4(4) ?
    F1 C25 C26 C27 . . . . -179.51(18) ?
    C24 C25 C26 C27 . . . . 0.2(3) ?
    C25 C26 C27 C22 . . . . -0.2(3) ?
    C23 C22 C27 C26 . . . . -0.3(3) ?
    C21 C22 C27 C26 . . . . -176.57(16) ?
    N2 C13 C28 C33 . . . . -69.3(2) ?
    C14 C13 C28 C33 . . . . 50.8(2) ?
    N2 C13 C28 C29 . . . . 113.44(17) ?
    C14 C13 C28 C29 . . . . -126.44(16) ?
    C33 C28 C29 C30 . . . . -1.9(3) ?
    C13 C28 C29 C30 . . . . 175.42(17) ?
    C28 C29 C30 C31 . . . . 0.3(3) ?
    C29 C30 C31 C32 . . . . 1.3(3) ?
    C30 C31 C32 C33 . . . . -1.2(3) ?
    C29 C28 C33 C32 . . . . 2.1(3) ?
    C13 C28 C33 C32 . . . . -175.23(17) ?
    C31 C32 C33 C28 . . . . -0.5(3) ?
    C15 C14 C34 C35 . . . . -85.00(19) ?
    C13 C14 C34 C35 . . . . 35.7(2) ?
    C15 C14 C34 C39 . . . . 98.43(18) ?
    C13 C14 C34 C39 . . . . -140.82(16) ?
    C39 C34 C35 C36 . . . . 1.1(3) ?
    C14 C34 C35 C36 . . . . -175.49(16) ?
    C34 C35 C36 C37 . . . . 0.7(3) ?
    C35 C36 C37 C38 . . . . -2.3(3) ?
    C35 C36 C37 F2 . . . . 176.64(16) ?
    C36 C37 C38 C39 . . . . 1.9(3) ?
    F2 C37 C38 C39 . . . . -177.05(17) ?
    C37 C38 C39 C34 . . . . 0.1(3) ?
    C35 C34 C39 C38 . . . . -1.6(3) ?
    C14 C34 C39 C38 . . . . 175.19(16) ?
loop_
    _geom_hbond_atom_site_label_D
    _geom_hbond_atom_site_label_H
    _geom_hbond_atom_site_label_A
    _geom_hbond_site_symmetry_A
    _geom_hbond_distance_DH
    _geom_hbond_distance_HA
    _geom_hbond_distance_DA
    _geom_hbond_angle_DHA
    _geom_hbond_publ_flag
    O2 H1O2 N2 . 0.90(2) 1.97(2) 2.636(2) 129.6(17) yes
    C13 H13A O2 2_655 0.98 2.53 3.499(2) 171 yes
    C20 H20B O2 2_655 0.97 2.55 3.522(2) 179 yes
    C23 H23A O1 2_556 0.93 2.52 3.410(2) 162 yes
    C35 H35A O2 2_655 0.93 2.46 3.383(2) 174 yes
    C30 H30A Cg5 2_555 0.93 2.94 3.836(2) 168 yes
    C31 H31A Cg6 2_555 0.93 2.91 3.609(3) 133 yes
    C38 H38A Cg7 1_545 0.93 2.92 3.836(2) 168 yes
    C7 H7A Cg9 1_565 0.93 2.85 3.400(3) 119 yes
