# Supplementary material for: 5-[(E)-4-Fluoro­benzyl­idene]-8-(4-fluoro­phen­yl)-2-hy­droxy-9-phenyl-3,10-diaza­hexa­cyclo­[10.7.1.13,7.02,11.07,11.016,20]henicosa-1(20),12,14,16,18-pentaen-6-one
Source: Acta Crystallogr Sect E Struct Rep Online. 2011 Oct 8;67(Pt 11):o2879–80. doi: 10.1107/S1600536811040633 (PMC3247612; doi:10.1107/S1600536811040633)
Supplement: Supplementary file 2 [file e-67-o2879-Isup2.hkl]

#
# h,k,l, Fc-squared, Fo-squared, sigma(Fo-squared) and status flag
#
data_I
_shelx_title ' pfacpgm in P-1 (R.T.)'
_shelx_refln_list_code          4
_shelx_F_calc_maximum      137.94
_exptl_crystal_F_000       608.00
_reflns_d_resolution_high  0.7965
 
loop_
 _symmetry_equiv_pos_as_xyz
 'x, y, z'
 '-x, -y, -z'
 
_cell_length_a     9.3269
_cell_length_b    11.8635
_cell_length_c    14.2095
_cell_angle_alpha  75.904
_cell_angle_beta   74.726
_cell_angle_gamma  77.627
 
_shelx_F_squared_multiplier     1.000
 
loop_
 _refln_index_h
 _refln_index_k
 _refln_index_l
 _refln_F_squared_calc
 _refln_F_squared_meas
 _refln_F_squared_sigma
 _refln_observed_status
   1   0   0      330.29      314.84      9.93 o
   2   0   0      650.08      600.00     19.07 o
   3   0   0      749.97      742.58     15.07 o
   4   0   0      214.94      221.92      4.52 o
   5   0   0      207.17      248.38      4.90 o
   6   0   0        4.06        3.84      1.70 o
   7   0   0      106.33      102.41      4.54 o
   8   0   0        6.34        4.26      3.60 o
   9   0   0       18.45       20.39      2.97 o
  10   0   0       15.30       15.85      3.10 o
  11   0   0        0.13        2.08      2.32 o
 -10   1   0        3.03        5.50      2.31 o
  -9   1   0        3.80        5.99      1.98 o
  -8   1   0       44.05       45.27      5.43 o
  -7   1   0       31.83       35.31      3.32 o
  -6   1   0       65.35       78.44      5.23 o
  -5   1   0      258.10      289.49      9.03 o
  -4   1   0     1056.37     1077.80     23.65 o
  -3   1   0       16.90       16.27      1.12 o
  -1   1   0      808.94      767.57     11.61 o
   0   1   0     3769.96     3342.48    153.73 o
   1   1   0      110.41       80.16      3.89 o
   2   1   0       67.08       67.37      4.77 o
   3   1   0     3507.67     3421.22     97.71 o
   4   1   0       83.97       75.92      6.34 o
   5   1   0        0.18        2.99      2.18 o
   6   1   0       68.07       82.66      2.61 o
   7   1   0        8.55        9.99      1.25 o
   8   1   0       33.44       29.03      4.15 o
   9   1   0       15.98       13.71      2.45 o
  10   1   0       18.82       21.43      3.16 o
  11   1   0        0.68        2.19      1.93 o
  -9   2   0        5.99        3.77      4.59 o
  -8   2   0      290.00      311.32     17.59 o
  -7   2   0      637.67      638.38     26.13 o
  -6   2   0        5.29        5.83      1.87 o
  -5   2   0        8.00        7.48      1.57 o
  -3   2   0     2066.43     1990.87     36.80 o
  -2   2   0     2607.73     2542.60     37.45 o
  -1   2   0     8475.89     7853.54    141.65 o
   0   2   0     1328.41     1238.50     19.43 o
   1   2   0     2194.21     2107.18     42.56 o
   2   2   0     2381.99     2312.44     32.46 o
   3   2   0     1856.11     1726.79     52.03 o
   4   2   0     2677.24     2665.31     79.10 o
   5   2   0       38.92       39.33      6.01 o
   6   2   0      126.61      123.87      3.80 o
   7   2   0       66.93       71.70      4.48 o
   8   2   0        8.81        4.06      4.13 o
   9   2   0        0.60        2.21      1.39 o
  10   2   0        0.21       -0.56      1.46 o
  11   2   0        2.85        3.17      3.08 o
  -8   3   0      496.28      508.05     23.51 o
  -7   3   0      113.03      121.88     10.73 o
  -6   3   0      166.02      164.65      8.87 o
  -5   3   0      488.61      484.03     12.09 o
  -4   3   0       13.35       12.31      3.46 o
  -3   3   0      265.93      271.63      5.78 o
  -2   3   0       12.30        9.41      1.21 o
  -1   3   0      169.98      151.70      4.34 o
   0   3   0        0.46        1.11      0.71 o
   1   3   0      349.87      320.59      5.34 o
   2   3   0      720.71      614.33     15.50 o
   3   3   0        0.23        0.19      0.51 o
   4   3   0      169.46      181.29      6.37 o
   5   3   0      116.59      112.07      3.29 o
   6   3   0       78.38       83.98      3.08 o
   7   3   0        3.15        1.45      0.87 o
   8   3   0        2.51        2.79      1.98 o
   9   3   0       25.57       25.26      2.85 o
  10   3   0        2.08        2.00      1.81 o
  11   3   0        5.28        2.19      3.35 o
 -10   4   0       15.53       15.70      4.33 o
  -9   4   0        0.01        4.04      2.82 o
  -8   4   0       40.81       43.02      5.90 o
  -7   4   0        0.14       -0.02      1.75 o
  -6   4   0      235.34      227.59      8.17 o
  -5   4   0       62.90       70.72      4.24 o
  -4   4   0      474.59      502.44      9.95 o
  -3   4   0     1499.04     1505.95     20.65 o
  -2   4   0      575.40      611.87      8.27 o
  -1   4   0      811.64      753.01     11.09 o
   0   4   0      508.42      469.89      7.42 o
   1   4   0     1027.72      953.31     12.20 o
   2   4   0      249.96      277.32      8.65 o
   3   4   0       26.38       24.91      2.30 o
   4   4   0        2.28        0.83      0.58 o
   5   4   0       25.91       32.83      1.54 o
   6   4   0       11.80       13.35      1.28 o
   7   4   0        2.52        3.44      0.94 o
   8   4   0       45.39       46.42      3.72 o
   9   4   0        0.01        0.02      1.50 o
  10   4   0        8.58        8.41      4.43 o
  11   4   0        5.57        8.24      6.89 o
  -9   5   0        0.11        0.41      2.59 o
  -8   5   0       74.47       94.69      9.03 o
  -7   5   0      124.56      130.86      8.71 o
  -6   5   0        8.21        5.73      2.16 o
  -5   5   0      297.28      294.82      7.50 o
  -4   5   0      770.55      768.25     14.25 o
  -3   5   0       16.89       21.13      1.81 o
  -2   5   0       45.69       55.50      2.12 o
  -1   5   0     2015.69     2114.99     28.56 o
   0   5   0      965.97      963.19     14.29 o
   1   5   0      270.72      286.25      4.87 o
   2   5   0     2800.37     2918.47     39.18 o
   3   5   0       20.70       29.78      4.36 o
   4   5   0      703.26      634.57     53.63 o
   5   5   0       64.39       69.37      3.02 o
   6   5   0      109.56      113.73      3.44 o
   7   5   0       94.41       84.50      4.10 o
   8   5   0      115.55      112.74      4.95 o
   9   5   0       44.13       34.12      6.03 o
  10   5   0        2.20        3.23      1.74 o
  11   5   0        0.34        1.98      2.06 o
  -9   6   0        0.15       -3.24      2.40 o
  -8   6   0        0.65       -1.61      2.16 o
  -7   6   0        1.78        5.91      3.46 o
  -6   6   0      176.62      168.99      9.95 o
  -5   6   0        3.86        2.70      3.62 o
  -4   6   0        1.53        1.50      1.05 o
  -3   6   0      225.66      230.81      7.50 o
  -2   6   0       90.46       88.43      3.40 o
  -1   6   0        7.94        8.94      1.69 o
   0   6   0       29.96       33.03      2.09 o
   1   6   0        8.99        7.24      1.10 o
   2   6   0      408.33      404.75      7.60 o
   3   6   0      445.16      463.17     10.03 o
   4   6   0      108.30      111.18      9.48 o
   5   6   0      709.84      695.30     16.10 o
   6   6   0       43.32       42.99      3.22 o
   7   6   0       19.86       12.91      4.01 o
   8   6   0       86.78       78.87      4.37 o
   9   6   0       33.51       29.74      4.97 o
  10   6   0       12.81       15.51      2.93 o
  -8   7   0        1.81        1.04      3.16 o
  -7   7   0        0.03       -1.69      1.99 o
  -6   7   0       80.99       73.15      8.29 o
  -5   7   0      159.15      150.55      5.83 o
  -4   7   0      184.47      182.77      4.84 o
  -3   7   0       87.91       85.15      3.49 o
  -2   7   0      115.48      113.97      6.35 o
  -1   7   0      394.57      403.06      7.76 o
   0   7   0       59.06       62.71      3.48 o
   1   7   0      337.01      347.44      7.95 o
   2   7   0       74.65       72.51      2.24 o
   3   7   0      368.29      368.92      7.51 o
   4   7   0      401.08      392.94      9.58 o
   5   7   0       12.25       12.00      1.97 o
   6   7   0      210.70      193.67      7.24 o
   7   7   0      510.47      489.57     11.56 o
   8   7   0       52.92       56.76      8.12 o
   9   7   0       45.26       42.89      5.97 o
  10   7   0        1.96        3.84      2.77 o
  -8   8   0        0.02       -3.14      2.94 o
  -7   8   0        1.97        3.59      3.37 o
  -6   8   0       11.41        5.42      3.49 o
  -5   8   0       57.42       62.71      5.66 o
  -4   8   0      146.58      128.63      4.33 o
  -3   8   0        1.48        4.35      1.81 o
  -2   8   0      258.19      258.76      7.31 o
  -1   8   0       39.25       39.72      2.84 o
   0   8   0       96.06       92.26      3.20 o
   1   8   0       25.97       23.78      2.62 o
   2   8   0        1.94        2.60      1.27 o
   3   8   0       10.97       12.42      2.07 o
   4   8   0      353.56      360.71      9.40 o
   5   8   0        0.20        2.16      1.42 o
   6   8   0      143.79      157.67     12.49 o
   7   8   0       45.90       37.84      8.67 o
   8   8   0       39.62       34.05      3.44 o
   9   8   0        7.07        9.76      2.10 o
  10   8   0       42.32       40.20      4.02 o
  -7   9   0       17.53        9.99      4.34 o
  -6   9   0        0.54        0.73      2.62 o
  -5   9   0       13.57       18.73      4.56 o
  -4   9   0       47.82       47.00      3.65 o
  -3   9   0       20.57       14.75      2.25 o
  -2   9   0       69.40       67.09      4.60 o
  -1   9   0      574.04      592.19     13.00 o
   0   9   0        3.90        0.67      1.98 o
   1   9   0        0.78        1.59      1.83 o
   2   9   0        1.63        1.95      1.51 o
   3   9   0        5.36        8.89      1.93 o
   4   9   0      294.89      296.06     10.91 o
   5   9   0      239.25      237.24      7.73 o
   6   9   0      169.65      144.80      6.06 o
   8   9   0       51.74       50.41     10.62 o
   9   9   0        1.18        2.95      1.97 o
  -6  10   0        0.21        1.54      2.75 o
  -5  10   0        8.52       10.31      3.25 o
  -4  10   0        4.12        5.23      2.30 o
  -3  10   0       74.54       77.75      5.22 o
  -2  10   0       49.02       66.86     13.54 o
  -1  10   0      774.98      755.55     19.85 o
   0  10   0       67.35       69.59      4.70 o
   1  10   0       31.09       34.04      5.94 o
   2  10   0       52.24       55.41      3.35 o
   3  10   0       11.14        9.02      3.63 o
   4  10   0      777.90      733.06     16.39 o
   5  10   0      154.33      157.05      6.59 o
   6  10   0      136.59      138.59      6.11 o
   7  10   0        0.09        2.86      4.02 o
   9  10   0        0.89       -2.57      4.73 o
  -5  11   0        2.32       -5.48      4.20 o
  -4  11   0        1.16       -2.81      3.03 o
  -3  11   0        9.81        9.16      3.46 o
  -2  11   0        2.78        5.62      2.92 o
  -1  11   0       64.23       65.64      6.04 o
   0  11   0        3.70        1.03      1.94 o
   1  11   0       20.97       22.15      5.28 o
   2  11   0       18.16       17.47      4.02 o
   3  11   0       16.04       15.61      3.98 o
   4  11   0        0.05        2.31      2.88 o
   5  11   0        0.50        0.46      1.97 o
   6  11   0       35.80       41.39      4.32 o
   7  11   0        9.93        5.40      3.84 o
   8  11   0       20.70       20.76      7.15 o
  -4  12   0       36.11       51.58      7.32 o
  -3  12   0        1.12        0.24      2.78 o
  -2  12   0       16.42       26.29      5.85 o
  -1  12   0       10.61       15.37      3.95 o
   0  12   0        0.60       -3.53      2.97 o
   1  12   0       14.79       15.97      4.42 o
   2  12   0       34.79       32.66      4.98 o
   3  12   0        0.20        0.24      2.78 o
   4  12   0        9.18       10.87      5.14 o
   5  12   0       12.53       16.39      4.39 o
   6  12   0       21.53       20.93      3.57 o
   7  12   0        7.09        9.75      2.80 o
  -3  13   0       13.62       20.58      6.05 o
  -2  13   0       19.89       25.35      6.13 o
  -1  13   0       12.22       11.22      3.56 o
   0  13   0        2.29        6.95      2.56 o
   1  13   0        8.55        6.97      4.61 o
   2  13   0        0.00        4.16      2.92 o
   3  13   0        0.49        6.23      4.00 o
   4  13   0       17.40       20.21      6.47 o
   5  13   0        2.13        2.51      4.32 o
   6  13   0       24.80       19.49      5.27 o
   0  14   0        3.88        2.01      3.24 o
   1  14   0       18.38       21.97      3.83 o
   2  14   0       19.86       27.12      4.91 o
   3  14   0        4.36       10.62      4.06 o
   4  14   0       26.42       32.41      8.12 o
  -3 -14   1        0.17        1.86      3.05 o
  -2 -14   1        0.29        6.09      3.55 o
  -1 -14   1        3.32       -3.77      4.99 o
   0 -14   1        8.45        8.66      3.68 o
  -5 -13   1        2.16        2.31      3.71 o
  -4 -13   1        1.93        2.57      4.40 o
  -3 -13   1        1.85        1.03      3.12 o
  -2 -13   1        0.46        6.90      5.48 o
  -1 -13   1       24.14       25.96      5.93 o
   0 -13   1        0.84        3.39      3.03 o
   1 -13   1       31.37       42.69      6.56 o
   2 -13   1       39.40       39.61      7.29 o
  -7 -12   1        6.59        8.54      3.43 o
  -6 -12   1        0.81       -1.88      1.76 o
  -5 -12   1        1.59        2.20      2.03 o
  -4 -12   1       66.32       63.47      9.32 o
  -3 -12   1       24.07       28.25      7.57 o
  -2 -12   1       49.59       42.72      5.62 o
  -1 -12   1        0.03        2.86      2.11 o
   0 -12   1        0.58        2.48      2.19 o
   1 -12   1        5.60        9.04      3.34 o
   2 -12   1        0.26        5.97      3.99 o
   3 -12   1        9.73       15.34      3.68 o
   4 -12   1        0.32        1.71      2.79 o
  -8 -11   1        0.37       -0.97      2.00 o
  -7 -11   1        0.12        0.43      3.45 o
  -6 -11   1        0.50        0.91      1.99 o
  -5 -11   1      160.10      154.75      7.75 o
  -4 -11   1        2.07        1.32      1.88 o
  -3 -11   1      281.84      280.50     11.76 o
  -2 -11   1        0.71        1.47      2.71 o
  -1 -11   1        0.08        1.05      1.86 o
   0 -11   1        9.05       11.21      2.63 o
   1 -11   1       44.58       50.98      5.38 o
   2 -11   1       22.73       33.78      6.30 o
   3 -11   1        6.89        2.28      2.83 o
   4 -11   1       22.33       31.99      9.54 o
   5 -11   1       16.20        9.66      5.39 o
  -8 -10   1        0.01       -0.21      4.02 o
  -7 -10   1       35.95       30.34      3.71 o
  -6 -10   1       21.84       27.22      3.44 o
  -5 -10   1       60.75       45.40      5.71 o
  -4 -10   1        0.91        0.09      1.68 o
  -3 -10   1      261.54      265.82     10.51 o
  -2 -10   1      320.77      321.31      7.91 o
  -1 -10   1       60.44       46.23      3.83 o
   0 -10   1       93.34       88.79      4.73 o
   1 -10   1      485.61      495.95     14.78 o
   2 -10   1       37.53       32.75      4.44 o
   3 -10   1      100.63       95.80      5.09 o
   4 -10   1        2.92        4.14      2.16 o
   5 -10   1        2.79        4.98      2.74 o
   6 -10   1        0.42       -1.22      4.90 o
  -9  -9   1        1.31        1.05      5.37 o
  -7  -9   1        4.37        3.57      3.80 o
  -6  -9   1        8.64        8.05      2.25 o
  -5  -9   1        0.22        0.76      1.67 o
  -4  -9   1      104.21       98.60      5.09 o
  -3  -9   1      206.62      192.52      5.93 o
  -2  -9   1        0.10        1.56      1.48 o
  -1  -9   1      819.19      812.89     16.08 o
   0  -9   1      708.81      682.58     14.31 o
   1  -9   1       34.50       38.59      3.28 o
   2  -9   1      702.87      669.12     17.80 o
   3  -9   1        2.52        2.38      1.92 o
   4  -9   1        1.96       -0.34      1.68 o
   5  -9   1        4.77        5.87      2.73 o
   6  -9   1        6.28        1.75      2.52 o
   7  -9   1        0.74        0.79      2.98 o
 -10  -8   1        7.35        5.54      2.81 o
  -9  -8   1       38.61       40.84      4.02 o
  -8  -8   1       63.13       84.39     12.62 o
  -6  -8   1       31.78       21.84      4.46 o
  -5  -8   1       71.03       72.79      4.43 o
  -4  -8   1       75.89       68.25      5.48 o
  -3  -8   1       21.08       20.10      2.80 o
  -2  -8   1      648.57      661.25     10.12 o
  -1  -8   1       16.88       19.04      2.52 o
   0  -8   1       61.32       53.80      2.74 o
   1  -8   1       33.35       36.14      2.54 o
   2  -8   1      277.44      266.00      7.37 o
   3  -8   1       36.07       42.88      3.13 o
   4  -8   1      195.50      216.41      6.36 o
   5  -8   1      171.70      174.15     19.72 o
   6  -8   1        1.03       -0.65      2.67 o
   7  -8   1       29.32       30.92      6.31 o
   8  -8   1        1.35        5.08      3.50 o
 -10  -7   1       10.02       12.33      2.77 o
  -9  -7   1       19.56       22.54      3.36 o
  -8  -7   1        9.97        8.47      2.21 o
  -7  -7   1       44.72       37.85      8.64 o
  -6  -7   1      184.79      193.41     13.73 o
  -5  -7   1        3.45        4.41      1.67 o
  -4  -7   1        0.10       -0.45      1.14 o
  -3  -7   1       28.10       23.39      2.23 o
  -2  -7   1       43.96       43.56      1.78 o
  -1  -7   1      170.23      158.95      3.47 o
   0  -7   1       16.58       11.87      1.72 o
   1  -7   1       18.08       19.63      2.00 o
   2  -7   1       57.36       64.42      3.22 o
   3  -7   1       23.22       24.73      2.26 o
   4  -7   1       10.05        8.83      1.64 o
   5  -7   1      104.15       99.06      5.72 o
   6  -7   1       44.23       46.32      6.45 o
   7  -7   1        2.42        4.20      3.32 o
   8  -7   1        3.44        0.54      2.96 o
 -10  -6   1        7.59       10.17      2.77 o
  -9  -6   1       24.44       22.91      4.64 o
  -8  -6   1        7.31        6.70      2.29 o
  -7  -6   1       17.45       15.77      2.59 o
  -6  -6   1      362.99      333.26      9.81 o
  -5  -6   1        7.43        4.29      4.59 o
  -4  -6   1       13.74       13.77      2.91 o
  -3  -6   1        6.77        7.83      1.58 o
  -2  -6   1       52.30       57.70      3.01 o
  -1  -6   1       22.95       35.32      2.14 o
   0  -6   1       20.65       24.22      1.70 o
   1  -6   1      409.63      387.67      7.22 o
   2  -6   1        1.98        1.74      1.09 o
   3  -6   1      207.63      220.93      5.14 o
   4  -6   1        0.07        1.98      1.32 o
   5  -6   1      305.75      300.92      9.36 o
   6  -6   1      116.33      113.21      8.13 o
   7  -6   1        1.00        4.16      2.78 o
   8  -6   1        6.55        1.13      2.93 o
   9  -6   1       18.60       17.08      4.74 o
 -10  -5   1       13.65       20.86      3.08 o
  -9  -5   1       42.64       49.42      4.38 o
  -8  -5   1      101.74      104.76      5.39 o
  -7  -5   1       29.67       11.35      6.03 o
  -6  -5   1       80.58       81.81      4.28 o
  -5  -5   1       30.47       26.60      2.71 o
  -4  -5   1      335.41      311.68      8.62 o
  -3  -5   1     1306.96     1283.50     35.56 o
  -2  -5   1       16.90       20.58      1.79 o
  -1  -5   1      759.14      757.50     10.43 o
   0  -5   1       37.40       45.96      1.76 o
   1  -5   1     1041.27     1042.83     15.18 o
   2  -5   1     1924.57     1954.14     35.23 o
   3  -5   1      662.33      716.08     11.12 o
   4  -5   1      108.32      109.38      4.13 o
   5  -5   1      268.49      275.99      7.15 o
   6  -5   1        4.23        5.76      4.70 o
   7  -5   1       18.79       23.28      4.42 o
   8  -5   1        3.20        1.02      2.34 o
   9  -5   1       16.74       12.18      4.17 o
 -11  -4   1       12.70       19.47      3.20 o
 -10  -4   1        0.43        1.47      1.43 o
  -9  -4   1       42.96       40.80      3.84 o
  -8  -4   1       19.27       32.55      3.30 o
  -7  -4   1       46.06       51.53      4.27 o
  -6  -4   1        0.60        0.48      0.77 o
  -5  -4   1       15.25       14.50      1.68 o
  -4  -4   1       78.00       89.23      3.91 o
  -3  -4   1      136.04      134.32      9.00 o
  -2  -4   1      110.34      125.03      4.46 o
  -1  -4   1      854.40      827.29     10.89 o
   0  -4   1      835.81      813.59      9.07 o
   1  -4   1     1771.78     1751.94     23.61 o
   2  -4   1       17.68       20.49      1.86 o
   3  -4   1      119.83      115.59      2.95 o
   4  -4   1      856.75      922.26     15.97 o
   5  -4   1       87.26       87.34      4.45 o
   6  -4   1       17.12       22.15      4.68 o
   7  -4   1       20.03       17.59      3.63 o
   8  -4   1        0.40       -0.54      1.88 o
   9  -4   1        5.49        2.39      2.69 o
  10  -4   1        0.00        1.34      2.42 o
 -11  -3   1       11.36       15.09      3.05 o
 -10  -3   1        1.95        5.89      2.23 o
  -9  -3   1        7.36        8.95      2.24 o
  -8  -3   1      138.76      135.22      8.27 o
  -7  -3   1       10.16       11.82      1.93 o
  -6  -3   1       67.39       68.68      5.82 o
  -5  -3   1      388.02      467.87     13.78 o
  -4  -3   1      731.25      820.78     15.14 o
  -3  -3   1     2393.01     2312.24     54.10 o
  -2  -3   1     1465.28     1147.30    134.80 o
  -1  -3   1      572.62      526.99      8.33 o
   0  -3   1      582.61      572.38      6.48 o
   1  -3   1     1346.76     1247.03     16.87 o
   2  -3   1     3268.29     3240.06     41.66 o
   3  -3   1      263.29      246.44      5.35 o
   4  -3   1      694.44      695.82     15.10 o
   5  -3   1       77.30       69.10      3.86 o
   6  -3   1        2.01        3.54      1.64 o
   7  -3   1      628.22      654.64     25.75 o
 -11  -2   1        3.57        6.26      2.40 o
 -10  -2   1       10.70       10.44      2.60 o
  -9  -2   1        4.20        2.22      1.98 o
  -8  -2   1      128.32      134.72      5.58 o
  -7  -2   1        1.23        0.06      2.65 o
  -6  -2   1        0.02       -0.30      0.71 o
  -5  -2   1      127.27      130.52      3.21 o
  -4  -2   1     1270.09     1317.37     19.63 o
  -3  -2   1      710.92      778.66     17.18 o
  -2  -2   1      961.17      931.06     22.53 o
  -1  -2   1       53.93       65.17      1.85 o
   0  -2   1        2.22        3.22      0.50 o
   1  -2   1     6755.82     6361.20     80.41 o
   2  -2   1      153.92      131.30      2.81 o
   3  -2   1      235.91      241.41      6.15 o
   5  -2   1      148.28      150.92      5.19 o
   6  -2   1      101.93       98.91      4.62 o
   7  -2   1        1.18        1.35      1.63 o
   8  -2   1       39.43       35.22      7.24 o
 -11  -1   1        3.94        1.25      2.38 o
 -10  -1   1       12.25       11.44      2.64 o
  -9  -1   1        9.17       13.60      2.56 o
  -8  -1   1       26.40       29.01      3.19 o
  -7  -1   1        3.65        3.33      1.49 o
  -6  -1   1      741.39      781.09     19.24 o
  -5  -1   1      163.37      160.11      3.73 o
  -4  -1   1     3421.04     3503.35     63.65 o
  -3  -1   1      220.72      251.57      6.99 o
  -2  -1   1      101.39       99.73      2.22 o
   0  -1   1      434.27      411.06      7.93 o
   1  -1   1     5531.16     5217.39     75.67 o
   2  -1   1     2305.95     1753.64    280.99 o
   3  -1   1        5.56        5.66      0.72 o
   4  -1   1       27.98       31.82      1.47 o
   5  -1   1       24.38       21.51      1.54 o
   6  -1   1      754.59      777.76     13.06 o
   7  -1   1        0.73        3.09      1.84 o
   8  -1   1       39.20       51.70     10.42 o
   9  -1   1        0.27        0.22      2.00 o
  10  -1   1        0.10       -0.69      1.70 o
  11  -1   1        1.62        3.21      2.36 o
 -10   0   1        0.02       -0.65      1.44 o
  -9   0   1       46.73       41.66      4.16 o
  -8   0   1      112.48      108.23      6.21 o
  -7   0   1       64.46       67.20      3.96 o
  -6   0   1        1.21        1.48      0.87 o
  -5   0   1      338.07      339.41     10.79 o
  -4   0   1       33.71       45.27      2.82 o
  -3   0   1     1517.79     1671.04     54.99 o
  -2   0   1       65.67       63.53      2.32 o
  -1   0   1    17259.59    14787.07    413.02 o
   1   0   1     5672.99     5323.20    148.17 o
   2   0   1     4845.03     4557.04    126.13 o
   3   0   1      617.93      581.21     19.14 o
   4   0   1       28.22       35.33      4.49 o
   5   0   1       68.76       66.41      1.91 o
   6   0   1        5.94        7.45      0.96 o
   7   0   1      215.45      212.59      4.92 o
   8   0   1      186.09      200.45      6.82 o
   9   0   1        1.64        3.81      1.77 o
  10   0   1       19.55       22.30      3.29 o
  11   0   1        0.00       -0.46      2.00 o
 -10   1   1        0.02        8.03      5.71 o
  -9   1   1        2.46        5.27      5.50 o
  -8   1   1       76.61       82.45     10.96 o
  -7   1   1        2.01        3.62      1.80 o
  -6   1   1       16.49       23.08      4.55 o
  -5   1   1      190.66      214.13     10.43 o
  -4   1   1       80.01       72.46      5.22 o
  -3   1   1      169.73      120.49      5.87 o
  -2   1   1     2321.13     1881.01    218.32 o
  -1   1   1        2.37        0.60      0.51 o
   0   1   1       13.23        3.94      0.96 o
   1   1   1     4457.12     4146.90     81.18 o
   2   1   1       23.71       24.85      3.02 o
   3   1   1      284.08      258.27     10.68 o
   4   1   1      109.22      102.52      7.12 o
   5   1   1      175.97      157.48      9.70 o
   6   1   1      618.50      634.37     24.63 o
   7   1   1       99.22       97.81      2.69 o
   8   1   1      148.26      145.13      6.83 o
   9   1   1        1.26        0.03      1.13 o
  10   1   1       10.72       13.52      2.49 o
  11   1   1        2.83        1.89      2.05 o
  -9   2   1       41.04       36.98      8.28 o
  -8   2   1        3.81        4.90      4.88 o
  -7   2   1      361.52      346.45     18.50 o
  -6   2   1        0.00       -0.47      0.89 o
  -4   2   1       19.87       15.87      2.24 o
  -3   2   1      217.84      228.66      6.30 o
  -2   2   1       47.55       41.88      1.69 o
  -1   2   1     1303.98     1166.92     39.92 o
   0   2   1      658.03      646.84     10.65 o
   2   2   1      208.45      222.15      6.55 o
   3   2   1     3838.84     3520.66    100.55 o
   4   2   1      878.58      890.31     29.81 o
   5   2   1     1572.44     1539.95     48.84 o
   6   2   1       59.25       76.86      8.61 o
   7   2   1        3.83        4.45      4.23 o
   8   2   1       17.77       18.19      1.47 o
   9   2   1        2.63        1.94      2.43 o
  10   2   1       59.38       55.85      3.88 o
  11   2   1       25.69       33.80      3.84 o
  -8   3   1       72.51       69.06      5.76 o
  -7   3   1      593.34      595.10     15.62 o
  -6   3   1        2.98        2.93      1.69 o
  -5   3   1      136.11      154.22     16.33 o
  -4   3   1       12.36       13.25      2.09 o
  -3   3   1        3.19        1.89      0.94 o
  -2   3   1     1628.44     1656.12     22.16 o
  -1   3   1       27.89       29.47      1.31 o
   0   3   1      450.45      428.79      6.57 o
   1   3   1       33.92       31.85      1.82 o
   2   3   1      489.95      473.38      7.64 o
   3   3   1      186.49      186.15      9.56 o
   4   3   1      618.22      650.37     23.81 o
   5   3   1       21.83       28.53      5.26 o
   6   3   1        9.16        6.51      3.86 o
   7   3   1      111.98      110.49      9.86 o
   8   3   1        1.74        2.29      4.19 o
   9   3   1       36.52       34.44      2.64 o
  10   3   1       23.76       26.51      5.79 o
  11   3   1        0.04        2.70      2.89 o
 -10   4   1        3.31        8.10      3.62 o
  -9   4   1       56.11       70.33      7.76 o
  -8   4   1        2.80        3.69      2.41 o
  -7   4   1       32.52       27.78      4.48 o
  -6   4   1       55.59       51.49      4.61 o
  -5   4   1       68.01       72.91      4.60 o
  -4   4   1       45.12       41.10      2.81 o
  -3   4   1      289.35      314.91      5.71 o
  -2   4   1     1220.62     1261.15     15.47 o
  -1   4   1      519.59      506.07      7.24 o
   0   4   1       12.06       12.73      1.19 o
   1   4   1      357.44      324.25      5.69 o
   2   4   1      782.62      751.19     21.63 o
   3   4   1      721.54      701.09     10.18 o
   4   4   1       42.39       42.81      2.76 o
   5   4   1       86.14       99.77      8.54 o
   6   4   1       15.82       14.86      4.87 o
   7   4   1        7.92       12.02      5.15 o
   8   4   1      156.14      124.87     11.43 o
   9   4   1      175.03      161.35      5.51 o
  10   4   1       13.00       15.65      4.65 o
  11   4   1       23.06       23.72      3.20 o
  -9   5   1        0.41        2.32      2.61 o
  -8   5   1        3.47        1.17      2.55 o
  -7   5   1        2.96        3.02      2.30 o
  -6   5   1        5.86        4.33      2.30 o
  -5   5   1       95.23       98.75      4.38 o
  -4   5   1        0.15        1.14      1.40 o
  -3   5   1       87.12       83.62      2.92 o
  -2   5   1     1983.13     2049.97     24.42 o
  -1   5   1      339.18      317.82      5.98 o
   0   5   1      315.38      313.63      5.78 o
   1   5   1      155.00      150.40      4.04 o
   2   5   1     1197.48     1161.76     19.80 o
   3   5   1      291.95      292.98     31.92 o
   4   5   1      299.58      290.11      5.40 o
   5   5   1        0.07        0.34      0.61 o
   6   5   1       96.99       97.37      2.74 o
   7   5   1      552.77      567.00     15.36 o
   8   5   1       72.66       67.91      3.44 o
   9   5   1        6.81        5.98      3.14 o
  10   5   1        4.58        3.35      1.79 o
  11   5   1       17.11       18.90      3.18 o
  -9   6   1        0.62        2.82      3.16 o
  -8   6   1       10.44        9.61      3.84 o
  -7   6   1        0.25        1.09      2.51 o
  -6   6   1       36.33       35.78      6.18 o
  -5   6   1       48.21       60.90      4.17 o
  -4   6   1       50.93       51.58      3.49 o
  -3   6   1        0.00        0.55      1.32 o
  -2   6   1      105.94      103.29      4.83 o
  -1   6   1      146.67      155.58      4.09 o
   0   6   1       23.40       26.18      1.92 o
   1   6   1     1230.79     1280.77     21.61 o
   2   6   1      276.77      303.29      6.15 o
   3   6   1      607.18      617.17     12.28 o
   4   6   1       57.92       53.36      2.80 o
   5   6   1       34.24       36.82      2.11 o
   6   6   1        9.83        7.04      1.55 o
   7   6   1       10.74       11.74      1.81 o
   8   6   1       24.83       25.58      5.32 o
   9   6   1       15.67       17.37      2.32 o
  10   6   1        4.01        5.62      1.79 o
  11   6   1        0.45       -2.23      1.77 o
  -8   7   1        0.48        3.06      3.27 o
  -7   7   1        1.42       -0.61      2.66 o
  -6   7   1       59.45       64.25      7.80 o
  -5   7   1       14.58        9.92      2.95 o
  -4   7   1      157.92      154.46      5.54 o
  -3   7   1        5.79        3.37      1.47 o
  -2   7   1      430.19      429.90      8.20 o
  -1   7   1      261.06      269.59      9.88 o
   0   7   1      194.73      217.02      6.02 o
   1   7   1      160.97      177.13      7.01 o
   2   7   1       61.28       81.07      4.10 o
   3   7   1       22.28       22.73      2.42 o
   4   7   1        0.00       -1.05      0.96 o
   5   7   1       11.94       14.17      2.36 o
   6   7   1     1889.74     1882.16     32.23 o
   7   7   1       12.60       18.28      2.24 o
   8   7   1       61.59       63.83      5.92 o
   9   7   1        1.47        3.05      1.52 o
  10   7   1      183.08      190.06      6.67 o
  -8   8   1        2.60        3.80      3.55 o
  -7   8   1        6.75        5.67      3.64 o
  -6   8   1        1.30       -0.60      2.55 o
  -5   8   1      128.22      124.31      5.60 o
  -4   8   1        3.24        1.16      1.53 o
  -3   8   1        0.17        1.93      1.56 o
  -2   8   1       40.04       40.31      3.63 o
  -1   8   1       21.12       22.01      2.25 o
   0   8   1      428.66      422.65     13.15 o
   1   8   1       80.55       77.55      4.14 o
   2   8   1      697.98      679.41     14.27 o
   3   8   1       96.78      105.39      3.99 o
   4   8   1        1.77        2.09      1.52 o
   5   8   1      191.01      172.65     24.05 o
   7   8   1        0.00        0.64      1.29 o
   8   8   1        0.53        2.11      1.31 o
   9   8   1        0.65        3.36      2.26 o
  10   8   1        3.37        6.44      1.97 o
  -7   9   1        7.96       11.34      4.62 o
  -6   9   1        0.62        0.54      2.57 o
  -5   9   1       12.38        7.79      2.93 o
  -4   9   1        0.51        0.70      1.62 o
  -3   9   1       15.06       16.60      2.78 o
  -2   9   1      112.86      106.49      5.01 o
  -1   9   1      162.26      155.99      5.03 o
   0   9   1        0.89        3.74      3.17 o
   1   9   1       68.11       72.95      4.26 o
   2   9   1       91.07       92.89      3.64 o
   3   9   1      221.31      208.16      7.45 o
   4   9   1       42.50       47.87      3.96 o
   5   9   1      518.36      534.01     17.18 o
   6   9   1      199.82      217.59     15.16 o
   7   9   1       16.40       13.23      6.11 o
   8   9   1        0.11       -2.24      1.12 o
   9   9   1       25.04       25.34      6.86 o
  10   9   1        7.41        9.59      3.12 o
  -6  10   1       11.22       11.40      3.75 o
  -5  10   1        3.63       -0.27      2.44 o
  -4  10   1        3.45        3.37      2.06 o
  -3  10   1        4.76       -0.49      1.65 o
  -2  10   1        0.04        3.62      2.77 o
  -1  10   1      106.81      105.30      5.19 o
   0  10   1       39.00       42.57      3.87 o
   1  10   1        0.19       -2.16      1.77 o
   2  10   1      299.94      297.84      9.35 o
   3  10   1      773.19      769.64     20.48 o
   4  10   1      227.80      250.48     11.61 o
   5  10   1      107.07      109.08      5.78 o
   6  10   1        0.00        2.68      1.71 o
   8  10   1        2.71        9.94      5.78 o
   9  10   1        0.41        7.03      6.04 o
  -5  11   1        0.96       -6.56      3.64 o
  -4  11   1        0.23        1.44      2.57 o
  -3  11   1       11.77       12.87      4.17 o
  -2  11   1       20.36       15.44      4.75 o
  -1  11   1       55.38       68.93      7.89 o
   0  11   1       10.70       17.08      2.82 o
   1  11   1       75.64       77.95      4.79 o
   2  11   1       16.86       14.15      4.57 o
   3  11   1       68.45       69.27      6.50 o
   4  11   1       10.76       12.10      5.03 o
   5  11   1       24.52       17.47      4.37 o
   6  11   1       77.99       75.06     11.03 o
   7  11   1        0.58        1.75      2.44 o
  -4  12   1       11.59       11.80      3.28 o
  -3  12   1       30.19       30.16      4.42 o
  -2  12   1       31.72       19.05      5.56 o
  -1  12   1        0.03        2.59      2.15 o
   0  12   1      127.22      134.86      7.42 o
   1  12   1       14.76       19.60      3.05 o
   2  12   1       13.13       13.80      3.90 o
   3  12   1       81.52       92.91      7.79 o
   4  12   1       47.41       67.07     10.40 o
   5  12   1       80.77       82.71     13.57 o
   6  12   1      108.21      100.28     14.73 o
   7  12   1        0.01       -1.20      1.84 o
   8  12   1        2.51        5.56      2.80 o
  -3  13   1       29.00       39.04      5.13 o
  -2  13   1        6.87        6.36      4.46 o
  -1  13   1       10.36        7.43      3.21 o
   0  13   1        5.82        6.23      2.70 o
   1  13   1        4.30        3.41      2.43 o
   2  13   1        0.30        5.46      3.06 o
   3  13   1        0.27        2.59      3.05 o
   4  13   1       41.24       21.13      6.81 o
   5  13   1        4.97        6.88      4.99 o
   6  13   1        7.14        7.65      3.92 o
  -1  14   1        8.27       11.23      5.78 o
   0  14   1       10.54       16.81      3.33 o
   1  14   1       16.25       20.01      3.17 o
   2  14   1        1.88        3.90      3.33 o
   3  14   1       20.89       27.18      5.69 o
   4  14   1       17.94       30.50      8.13 o
   5  14   1        9.96       12.66      5.79 o
  -5 -13   2        0.18        7.29      3.95 o
  -4 -13   2        5.01        2.35      3.83 o
  -3 -13   2       15.95       21.21      8.68 o
  -2 -13   2        3.76        4.85      3.12 o
  -1 -13   2        0.07        2.61      2.26 o
   0 -13   2       37.71       47.05      5.25 o
   1 -13   2       34.89       31.61      6.90 o
   2 -13   2        5.35        9.34      5.03 o
  -6 -12   2       18.90       22.47      3.64 o
  -5 -12   2        1.25       -0.78      1.92 o
  -4 -12   2       14.67       18.23      3.43 o
  -3 -12   2        8.33        5.84      3.34 o
  -2 -12   2        0.54        1.88      5.17 o
  -1 -12   2        0.14        5.53      2.37 o
   0 -12   2       23.75       17.54      3.77 o
   1 -12   2       12.21        6.40      3.25 o
   2 -12   2        9.87       12.31      4.93 o
   3 -12   2        0.55        3.12      2.85 o
   4 -12   2       51.68       63.02      5.60 o
  -7 -11   2       23.02       19.51      3.34 o
  -6 -11   2        0.35        0.64      1.88 o
  -5 -11   2        0.73        2.39      2.19 o
  -4 -11   2       68.23       75.90      5.90 o
  -3 -11   2      109.62      116.95      5.30 o
  -2 -11   2      138.91      129.92      7.71 o
  -1 -11   2       27.03       24.12      3.16 o
   0 -11   2       39.54       49.57      4.19 o
   1 -11   2       16.02        9.02      4.51 o
   2 -11   2        0.01        1.08      3.46 o
   3 -11   2        5.04        2.63      2.80 o
   4 -11   2       14.52       20.45      3.62 o
   5 -11   2        1.69        0.71      4.64 o
  -8 -10   2        0.89        0.46      2.08 o
  -7 -10   2        6.84        6.37      2.83 o
  -6 -10   2       19.08       16.25      2.93 o
  -5 -10   2       14.29       14.76      2.79 o
  -4 -10   2       16.82        9.54      2.41 o
  -3 -10   2      201.11      224.33      6.78 o
  -2 -10   2       49.92       48.67      3.15 o
  -1 -10   2      337.87      357.39      9.41 o
   0 -10   2       95.02       88.60      4.82 o
   1 -10   2       85.07       98.45      6.68 o
   2 -10   2       35.28       30.02      5.92 o
   3 -10   2       48.53       57.64      7.70 o
   4 -10   2       21.08       18.74      2.87 o
   5 -10   2        1.70        1.88      2.40 o
   6 -10   2        0.48       -0.77      4.41 o
  -9  -9   2        2.59        2.08      5.13 o
  -8  -9   2        0.60        0.49      3.74 o
  -7  -9   2        0.46        3.20      3.33 o
  -6  -9   2      218.39      223.43      8.03 o
  -5  -9   2       26.63       28.17      5.25 o
  -4  -9   2      205.74      202.21      8.89 o
  -3  -9   2      282.11      267.10     10.33 o
  -2  -9   2       37.46       32.70      2.33 o
  -1  -9   2      152.86      150.14      5.82 o
   0  -9   2      184.79      170.55      6.15 o
   1  -9   2      550.98      541.26     20.15 o
   2  -9   2      220.05      197.28     11.36 o
   3  -9   2      115.22      103.35      4.70 o
   4  -9   2       92.64      103.62      4.76 o
   5  -9   2       49.49       71.41      6.37 o
   6  -9   2        3.06        9.44      4.17 o
   7  -9   2        4.97        6.87      3.72 o
  -9  -8   2        1.87        5.98      5.41 o
  -8  -8   2        0.40        1.30      4.66 o
  -7  -8   2       36.74       30.77      7.67 o
  -6  -8   2       73.95       81.98      5.06 o
  -5  -8   2      268.05      248.79      7.95 o
  -4  -8   2      217.33      224.36      7.37 o
  -3  -8   2      282.38      264.11      6.82 o
  -2  -8   2       12.65       10.14      1.96 o
  -1  -8   2      114.84      115.36      3.74 o
   0  -8   2       54.51       52.65      4.04 o
   1  -8   2        0.18        1.09      1.39 o
   2  -8   2      196.38      183.58      6.46 o
   3  -8   2       10.47        7.56      2.02 o
   4  -8   2       36.60       29.84      2.87 o
   5  -8   2       11.74       18.35      3.55 o
   6  -8   2        2.41       -2.09      2.42 o
   7  -8   2        2.50        1.70      3.07 o
   8  -8   2       24.24       31.84      6.48 o
 -10  -7   2       61.60       60.54      5.60 o
  -9  -7   2       14.54       12.52      3.72 o
  -8  -7   2        0.02        1.07      4.95 o
  -6  -7   2       10.29       14.84      5.72 o
  -5  -7   2        0.30       -2.68      3.01 o
  -4  -7   2       77.29       76.75      4.31 o
  -3  -7   2      112.31      104.72      4.81 o
  -2  -7   2        5.11        4.90      1.20 o
  -1  -7   2      104.82      107.10      2.96 o
   0  -7   2      120.39      116.45      4.26 o
   1  -7   2      117.64      108.70      4.65 o
   2  -7   2      141.44      145.13      3.99 o
   3  -7   2       25.24       22.87      2.19 o
   4  -7   2       42.17       41.77      2.97 o
   5  -7   2       48.65       45.05      4.54 o
   6  -7   2      212.86      205.41     11.63 o
   7  -7   2        0.43       -1.09      2.57 o
   8  -7   2       32.07       36.70      6.52 o
 -10  -6   2        2.03        3.14      2.28 o
  -9  -6   2        1.17        4.02      1.83 o
  -8  -6   2        1.48        0.32      1.51 o
  -7  -6   2        0.22       -1.53      3.88 o
  -6  -6   2      130.97       97.67     11.69 o
  -5  -6   2      696.42      567.19     47.57 o
  -4  -6   2       17.75       17.15      2.62 o
  -3  -6   2        1.99       -0.70      1.28 o
  -2  -6   2        1.79        2.34      0.65 o
  -1  -6   2       17.25       15.23      1.35 o
   0  -6   2       86.48       93.85      2.42 o
   1  -6   2        4.25        2.48      1.07 o
   2  -6   2      184.01      193.97      4.39 o
   3  -6   2       25.58       32.57      2.67 o
   4  -6   2      102.51       94.28      3.06 o
   5  -6   2        6.26        8.39      2.40 o
   6  -6   2       65.25       76.80      7.86 o
   7  -6   2       16.99       14.30      4.09 o
   8  -6   2       18.87       15.37      4.44 o
   9  -6   2       14.51       12.88      4.40 o
 -10  -5   2       56.28       67.04      5.70 o
  -9  -5   2        0.01        3.96      1.89 o
  -8  -5   2       87.73       80.97      4.92 o
  -7  -5   2       41.35       36.59      3.70 o
  -6  -5   2        3.40        3.31      3.19 o
  -5  -5   2       36.28       39.81      4.10 o
  -4  -5   2      133.00      143.21      5.67 o
  -3  -5   2      129.55      119.00      4.94 o
  -2  -5   2      187.06      208.43      3.70 o
  -1  -5   2      704.19      722.69      8.54 o
   0  -5   2      224.76      235.41      3.76 o
   1  -5   2      600.51      581.82      8.76 o
   2  -5   2        3.58        2.62      0.98 o
   3  -5   2      295.96      272.21      5.40 o
   4  -5   2      698.40      717.75     13.37 o
   5  -5   2       21.28       22.13      2.45 o
   6  -5   2        8.14        6.14      2.59 o
   7  -5   2        6.28        4.32      2.64 o
   8  -5   2        4.53       -0.83      2.07 o
   9  -5   2        4.00        4.39      3.19 o
 -10  -4   2       20.09       22.18      3.60 o
  -9  -4   2        1.86        1.41      1.96 o
  -8  -4   2        8.33       12.71      4.34 o
  -7  -4   2       18.69       26.03      3.05 o
  -6  -4   2        2.72        3.79      1.59 o
  -5  -4   2        1.84        2.65      1.57 o
  -4  -4   2      735.77      548.50     68.92 o
  -3  -4   2      742.39      717.68     21.48 o
  -2  -4   2     1032.29      993.31     14.69 o
  -1  -4   2       51.88       53.87      1.99 o
   0  -4   2      235.59      223.76      3.43 o
   1  -4   2     1971.12     1919.41     23.79 o
   2  -4   2       85.98      104.94      2.90 o
   3  -4   2      134.75      130.02      3.17 o
   4  -4   2      639.34      648.88     11.90 o
   5  -4   2        1.24        0.80      1.43 o
   6  -4   2       37.76       35.69      4.81 o
   7  -4   2      325.40      344.05     13.87 o
   8  -4   2      171.28      184.15     10.03 o
   9  -4   2        0.02        0.00      2.14 o
  10  -4   2        1.14        0.85      2.69 o
 -10  -3   2        1.68       -2.03      1.72 o
  -9  -3   2       15.42       12.71      2.63 o
  -8  -3   2       72.76       76.03      4.69 o
  -7  -3   2       34.94       46.63      3.51 o
  -6  -3   2       58.48       68.00      3.89 o
  -5  -3   2       52.14       53.00      2.41 o
  -4  -3   2      878.28      923.14     19.30 o
  -3  -3   2     1006.42      975.37     33.36 o
  -2  -3   2       94.56       75.53      2.92 o
  -1  -3   2     1553.19     1464.22     18.06 o
   0  -3   2        2.05        1.66      0.59 o
   1  -3   2     1926.86     1922.64     23.43 o
   2  -3   2      133.41      115.41      2.69 o
   3  -3   2      356.74      416.84      7.80 o
   4  -3   2      214.66      234.75      7.97 o
   5  -3   2      152.35      171.22      5.84 o
   6  -3   2       39.58       40.78      3.69 o
 -10  -2   2        6.86        6.53      2.15 o
  -9  -2   2       15.05       11.67      2.53 o
  -8  -2   2       63.42       57.83     20.43 o
  -7  -2   2       38.76       49.16      3.56 o
  -6  -2   2       29.69       30.59      3.35 o
  -5  -2   2      126.01      114.40      5.40 o
  -4  -2   2      771.71      803.22     16.95 o
  -3  -2   2       87.15       96.85      9.36 o
  -2  -2   2      909.92      931.38     15.79 o
  -1  -2   2      716.55      664.34      8.69 o
   0  -2   2    10907.34    10167.85    105.86 o
   1  -2   2      448.21      405.31      5.10 o
   2  -2   2     1175.32     1180.28     14.04 o
   3  -2   2      271.12      264.90     10.89 o
   4  -2   2       17.24       25.54      3.27 o
   5  -2   2      143.96      139.41      9.46 o
   6  -2   2       43.95       47.49     10.59 o
   7  -2   2      241.81      254.69      8.10 o
 -10  -1   2        2.48        1.48      1.89 o
  -9  -1   2       11.99        9.84      3.47 o
  -8  -1   2      154.53      163.90      8.30 o
  -7  -1   2       25.71       28.00      3.17 o
  -6  -1   2      124.89      146.19      4.24 o
  -5  -1   2       64.08       65.59      2.59 o
  -4  -1   2      567.02      580.25     12.94 o
  -3  -1   2      777.34      757.25     20.75 o
  -2  -1   2       31.55       13.44      1.58 o
  -1  -1   2     4800.28     4617.13     60.52 o
   0  -1   2     1792.59     1678.88     17.87 o
   1  -1   2        6.36        4.23      1.18 o
   2  -1   2    11124.81    11026.78    303.75 o
   3  -1   2        4.33        1.92      1.26 o
   4  -1   2        4.91        8.31      1.32 o
   5  -1   2      344.46      334.68      6.31 o
   6  -1   2       64.54       64.36      2.80 o
   7  -1   2        0.34        1.75      1.30 o
   8  -1   2       95.60       95.54      4.72 o
   9  -1   2      104.11       98.16      6.06 o
  10  -1   2       54.38       66.14      6.26 o
  11  -1   2       21.05       24.11      4.36 o
 -10   0   2       13.20        9.90      6.62 o
  -9   0   2        0.97        2.61      4.42 o
  -8   0   2        8.39        6.63      3.42 o
  -7   0   2       89.25       83.47      4.74 o
  -6   0   2      160.05      158.46      6.04 o
  -5   0   2      370.16      427.10     10.72 o
  -4   0   2     1149.81     1154.11     23.04 o
  -3   0   2        0.28        0.59      0.75 o
  -2   0   2      947.91      925.05     25.33 o
  -1   0   2    10801.57     9933.74    128.41 o
   0   0   2     5084.51     4986.75     55.18 o
   1   0   2     2049.74     1824.85    141.88 o
   2   0   2     3244.03     3149.20     42.17 o
   3   0   2       52.84       58.80      4.12 o
   4   0   2      257.71      236.82     10.21 o
   5   0   2     1300.43     1320.30     23.81 o
   6   0   2       11.72       16.60      1.49 o
   7   0   2        0.48       -0.17      0.67 o
   8   0   2       13.89       18.05      2.36 o
   9   0   2      124.11      121.97      5.35 o
  10   0   2        5.71        6.31      2.31 o
  11   0   2        5.78        5.56      2.41 o
 -10   1   2        5.04        9.92      6.05 o
  -9   1   2       55.05       59.21     10.44 o
  -8   1   2      146.03      161.72     13.27 o
  -7   1   2       18.50       11.19      5.88 o
  -6   1   2        1.08        3.71      1.62 o
  -5   1   2      367.90      356.14      9.68 o
  -3   1   2      243.01      206.92      5.94 o
  -2   1   2       20.44       16.21      4.31 o
  -1   1   2     1028.80      987.65     12.27 o
   0   1   2      127.37      114.60      2.01 o
   1   1   2      606.80      582.60     13.12 o
   2   1   2     7860.90     7748.26    128.13 o
   3   1   2     3356.36     3158.52     89.39 o
   4   1   2      589.61      572.05     19.90 o
   5   1   2      172.02      174.80      9.40 o
   6   1   2       17.38       20.88      4.47 o
   7   1   2       11.32        8.26      4.33 o
   8   1   2       27.59       29.59      1.81 o
   9   1   2       17.29       18.08      2.38 o
  10   1   2        0.00        3.47      2.46 o
  11   1   2        0.51        3.07      2.17 o
 -10   2   2       16.47       28.25      8.37 o
  -9   2   2        0.23        3.31      5.44 o
  -8   2   2       73.18       70.99     10.79 o
  -7   2   2       39.71       39.04      7.93 o
  -6   2   2      562.43      550.54     20.67 o
  -5   2   2       21.27       28.93      3.05 o
  -4   2   2       48.13       52.55      3.28 o
  -3   2   2      313.70      297.46      7.89 o
  -2   2   2      985.55      956.40     13.26 o
  -1   2   2      368.28      353.30      5.51 o
   0   2   2     1356.00     1310.46     14.24 o
   1   2   2     3577.19     3514.88     72.17 o
   2   2   2     8132.84     7662.34    125.56 o
   3   2   2     3869.41     3969.55     79.44 o
   4   2   2      100.42       88.72      6.61 o
   5   2   2      689.72      767.83     27.04 o
   6   2   2      444.46      448.48     18.94 o
   7   2   2      153.11      139.63     10.34 o
   8   2   2        0.01        2.19      4.12 o
   9   2   2       48.10       49.72      2.90 o
  10   2   2        0.92        1.53      1.54 o
  11   2   2       48.01       48.25      4.63 o
 -10   3   2       54.13       64.49      7.72 o
  -9   3   2        8.12        1.62      2.81 o
  -8   3   2       17.13       17.59      3.34 o
  -7   3   2        2.34        4.92      2.16 o
  -6   3   2       53.43       49.03      9.13 o
  -5   3   2       16.07       14.77      2.47 o
  -4   3   2        2.25        1.70      1.06 o
  -3   3   2      639.66      676.34     12.10 o
  -2   3   2       54.02       46.04      1.91 o
  -1   3   2      983.92      970.63     11.94 o
   0   3   2     1940.71     1871.73     22.14 o
   1   3   2       11.37       14.02      2.41 o
   2   3   2     1819.75     1731.64     20.58 o
   3   3   2      202.17      203.98      5.63 o
   4   3   2      370.79      382.90     14.32 o
   5   3   2      147.50      157.29      9.92 o
   6   3   2       19.83       21.29      5.05 o
   7   3   2      131.74       97.77      9.28 o
   8   3   2       24.20       20.99      6.06 o
   9   3   2        0.07       -0.52      3.70 o
  10   3   2        4.08        3.39      1.48 o
  11   3   2       63.47       73.56      4.93 o
  -9   4   2        3.26        4.65      3.21 o
  -8   4   2       76.60       89.23      7.17 o
  -7   4   2        4.25        2.07      5.48 o
  -6   4   2       32.85       32.70      7.56 o
  -5   4   2       39.27       39.36      3.08 o
  -4   4   2      101.92      117.72      4.23 o
  -3   4   2        9.69        7.00      1.77 o
  -2   4   2     2742.47     2946.77     33.87 o
  -1   4   2       82.43       89.38      2.58 o
   0   4   2       86.40       73.17      2.34 o
   1   4   2      155.04      145.46      3.17 o
   2   4   2      473.20      454.46     11.38 o
   3   4   2      202.63      222.10      3.89 o
   4   4   2      126.49      111.00      6.18 o
   5   4   2      124.71      103.54     12.27 o
   6   4   2        1.58       -4.91      3.01 o
   7   4   2      201.34      187.43     13.02 o
   8   4   2      414.06      393.47     20.40 o
   9   4   2       38.81       42.98      8.64 o
  10   4   2        1.64       14.12      6.34 o
  11   4   2        0.18        0.62      1.62 o
  -9   5   2        1.39        0.58      2.67 o
  -8   5   2        9.08        8.48      5.92 o
  -7   5   2        9.45        7.96      2.84 o
  -6   5   2      222.39      222.90      8.77 o
  -5   5   2      449.37      419.86      9.80 o
  -4   5   2        6.84        7.92      1.83 o
  -3   5   2       15.98       30.61      2.38 o
  -2   5   2     1219.02     1306.60     16.42 o
  -1   5   2      426.95      441.42      6.72 o
   0   5   2      182.94      198.71      4.28 o
   1   5   2      133.66      124.23      3.66 o
   2   5   2      114.90      103.68      8.35 o
   3   5   2      606.94      624.91     11.39 o
   4   5   2      459.66      454.63      6.80 o
   5   5   2       38.69       38.64      1.76 o
   6   5   2      214.09      214.48      9.45 o
   7   5   2        6.49        8.20      3.03 o
   8   5   2      160.28      152.37      8.73 o
   9   5   2        6.22        5.91      3.33 o
  10   5   2       16.14       17.09      6.67 o
  11   5   2       15.48       14.44      3.27 o
  -9   6   2        7.69       14.18      4.33 o
  -8   6   2       25.91       29.47      5.73 o
  -7   6   2       15.89       11.09      3.03 o
  -6   6   2       44.93       43.34      4.79 o
  -5   6   2       31.93       40.05      3.57 o
  -4   6   2      319.00      326.43      6.52 o
  -3   6   2       23.79       23.92      2.13 o
  -2   6   2      279.75      251.24      4.88 o
  -1   6   2      213.02      206.94      4.23 o
   0   6   2      381.18      367.32      8.71 o
   1   6   2      144.65      157.66      4.60 o
   2   6   2      208.56      226.46      7.28 o
   3   6   2       26.34       25.67      2.89 o
   4   6   2        2.37        1.44      1.29 o
   5   6   2       91.01      100.56      2.90 o
   6   6   2      462.28      485.10      7.63 o
   7   6   2        6.23        5.16      0.97 o
   8   6   2       54.37       49.00      3.31 o
   9   6   2        3.10        1.36      1.30 o
  10   6   2       41.70       39.10      5.75 o
  11   6   2       20.61       26.98      4.18 o
  -8   7   2        0.38       -0.58      3.15 o
  -7   7   2        1.08       -1.53      2.19 o
  -6   7   2       25.63       27.03      4.07 o
  -5   7   2      136.51      128.55      5.51 o
  -4   7   2       32.68       38.78      4.37 o
  -3   7   2      125.06      119.03      4.10 o
  -2   7   2      139.72      142.92      4.29 o
  -1   7   2       48.80       48.15      2.49 o
   0   7   2     2063.73     2077.60     33.29 o
   1   7   2     2879.20     3036.52     48.29 o
   2   7   2      647.02      630.50     15.71 o
   3   7   2      260.37      259.90     10.03 o
   4   7   2        0.97        0.60      0.74 o
   5   7   2       19.24       18.41      2.17 o
   6   7   2        0.87       -1.23      1.24 o
   7   7   2      699.08      709.12     14.60 o
   8   7   2        1.77        0.83      1.65 o
   9   7   2       24.24       36.48      3.12 o
  10   7   2        7.46        6.92      1.96 o
  11   7   2       54.14       70.52      5.13 o
  -8   8   2        0.08        2.03      3.38 o
  -7   8   2        7.43       17.74      4.93 o
  -6   8   2       38.05       41.60      6.72 o
  -5   8   2        3.16        3.82      2.13 o
  -4   8   2        0.10        2.99      1.56 o
  -3   8   2        3.65        1.92      1.64 o
  -2   8   2      234.75      235.54      7.68 o
  -1   8   2       18.36       15.27      1.75 o
   0   8   2      136.16      136.19      4.24 o
   1   8   2       41.07       49.67      4.13 o
   2   8   2        4.55        1.55      3.71 o
   3   8   2        0.03       -1.42      1.75 o
   4   8   2        0.06        0.44      1.20 o
   5   8   2      205.85      182.20      9.06 o
   6   8   2       27.16       27.59      4.38 o
   7   8   2       86.32       96.56      4.74 o
   8   8   2       19.83       17.96      4.27 o
   9   8   2       10.90       18.70      2.58 o
  10   8   2        2.71        3.73      1.89 o
  -7   9   2        1.98       -0.43      2.88 o
  -6   9   2       20.84       23.09      4.26 o
  -5   9   2        0.29       -1.76      4.14 o
  -4   9   2        8.53       10.72      2.08 o
  -3   9   2       14.54       17.53      2.36 o
  -2   9   2      126.01      135.20      5.68 o
  -1   9   2       69.74       70.13      3.44 o
   0   9   2      196.01      171.92      7.11 o
   1   9   2      563.44      553.29     11.89 o
   2   9   2        1.85        3.12      1.44 o
   3   9   2       61.95       73.79      5.82 o
   4   9   2       23.36       17.22      3.87 o
   5   9   2       45.18       48.79      4.11 o
   7   9   2        0.20        1.99      2.95 o
   8   9   2       20.52       15.27      2.39 o
   9   9   2        2.29        0.42      2.00 o
  10   9   2        4.93        1.94      1.87 o
  -6  10   2        9.07       11.22      3.57 o
  -5  10   2       85.07       98.17     11.80 o
  -4  10   2       25.63       27.45      3.16 o
  -3  10   2        3.40        5.86      1.92 o
  -2  10   2      116.87      102.73     15.69 o
  -1  10   2      501.63      469.82     11.38 o
   0  10   2       37.78       44.61      3.94 o
   1  10   2       84.58       83.20      4.90 o
   2  10   2        0.29       -0.40      2.21 o
   3  10   2       71.44       83.09      6.71 o
   4  10   2      356.61      378.93     20.56 o
   5  10   2      116.02      107.56      8.19 o
   6  10   2        0.85       -2.56      1.39 o
   7  10   2        8.56        4.36      5.92 o
   8  10   2        1.18        4.46      3.62 o
   9  10   2        0.33        1.61      1.70 o
  -5  11   2       67.61       72.05      9.75 o
  -4  11   2        0.00       -2.79      2.30 o
  -3  11   2       57.56       62.96      4.87 o
  -2  11   2        0.71        1.64      2.70 o
  -1  11   2       11.65       11.55      3.31 o
   0  11   2        0.05       -1.07      1.99 o
   1  11   2       50.25       56.75      4.40 o
   2  11   2       66.88       71.76      6.37 o
   3  11   2        0.41        0.62      2.54 o
   4  11   2       19.21       18.45      6.02 o
   5  11   2       16.95       19.21      4.46 o
   6  11   2       62.44       62.59      7.48 o
   7  11   2       16.03       11.84      5.35 o
   8  11   2        0.53        2.98      5.33 o
   9  11   2       16.25       24.67      8.20 o
  -4  12   2       34.85       42.17      7.61 o
  -3  12   2        3.36        6.52      3.11 o
  -2  12   2        9.80        5.92      3.22 o
  -1  12   2        2.25        1.93      2.09 o
   0  12   2       54.54       42.77      4.14 o
   1  12   2        0.23        1.05      2.08 o
   2  12   2       23.38       28.73      4.61 o
   3  12   2       11.94        8.31      4.83 o
   4  12   2        0.49        1.27      3.54 o
   5  12   2        6.36        8.80      4.83 o
   6  12   2       45.78       38.09      6.37 o
   7  12   2       33.63       34.18      8.43 o
  -3  13   2        0.03        1.29      2.92 o
  -1  13   2       12.01       15.56      4.71 o
   0  13   2        6.32        5.06      2.51 o
   1  13   2       60.61       78.35      8.05 o
   2  13   2      100.95      120.19      8.40 o
   3  13   2        8.81       15.35      3.84 o
   4  13   2        4.85        8.06      4.62 o
   5  13   2       16.95       32.58      7.99 o
   6  13   2       12.69       13.47      5.83 o
   7  13   2       40.89       38.64      9.87 o
  -1  14   2        0.06       -3.76      4.44 o
   0  14   2        0.54        8.12      2.77 o
   1  14   2        5.11        9.59      3.04 o
   2  14   2        0.01        5.06      3.29 o
   3  14   2        5.23        8.23      3.78 o
   4  14   2       49.75       48.40      9.64 o
   5  14   2       36.48       50.43     10.34 o
  -4 -13   3       12.69       15.74      6.61 o
  -3 -13   3        2.21        4.20      5.38 o
  -2 -13   3        1.52        5.04      3.21 o
  -1 -13   3        5.93        1.63      2.95 o
   0 -13   3        1.04       -0.12      3.13 o
   1 -13   3       48.35       75.81      9.57 o
   2 -13   3       24.24       33.35      7.22 o
  -6 -12   3       74.22       85.12      8.69 o
  -5 -12   3        1.39        1.62      2.20 o
  -4 -12   3        0.24        0.74      3.09 o
  -3 -12   3       20.93       30.63      4.27 o
  -2 -12   3       14.85       12.13      3.84 o
  -1 -12   3        8.09        8.73      2.43 o
   0 -12   3        8.99        8.22      3.38 o
   1 -12   3       16.20       15.94      3.75 o
   2 -12   3       27.13       26.64      6.16 o
   3 -12   3       41.74       48.69      5.37 o
   4 -12   3        0.98       -0.11      2.62 o
  -7 -11   3       12.76       11.76      3.02 o
  -6 -11   3        4.00        6.34      6.10 o
  -5 -11   3      118.51      120.23      6.83 o
  -4 -11   3       28.03       22.60      3.58 o
  -3 -11   3       45.80       34.88      4.34 o
  -2 -11   3       80.97       83.44      6.17 o
  -1 -11   3       14.64       16.20      2.95 o
   0 -11   3        0.23        1.18      2.10 o
   1 -11   3       12.13       13.11      5.04 o
   2 -11   3       10.74       10.90      4.81 o
   3 -11   3       74.30       68.55     15.62 o
   4 -11   3        1.40       -0.91      2.43 o
   5 -11   3        5.99       18.30      6.50 o
  -8 -10   3       15.31       15.39      3.87 o
  -7 -10   3        1.08        3.08      1.95 o
  -6 -10   3        2.81        0.80      5.22 o
  -5 -10   3       21.84       23.57      4.17 o
  -4 -10   3        5.19        5.28      2.26 o
  -3 -10   3       72.43       78.98      4.86 o
  -2 -10   3      470.40      484.32      8.72 o
  -1 -10   3      320.03      306.16      8.64 o
   0 -10   3      127.71      125.33      5.48 o
   1 -10   3       26.94       20.49      5.47 o
   2 -10   3       10.80       13.35      4.51 o
   3 -10   3       27.96       23.70      3.91 o
   4 -10   3        2.51        1.39      1.86 o
   5 -10   3        3.38        2.37      2.62 o
   6 -10   3        3.87        6.25      2.77 o
  -8  -9   3       24.89       30.41      4.31 o
  -7  -9   3       72.64       78.87      5.76 o
  -6  -9   3        1.03        3.00      2.04 o
  -5  -9   3       51.41       41.07      4.08 o
  -4  -9   3        0.00       -2.47      2.45 o
  -3  -9   3        0.69        0.20      1.66 o
  -2  -9   3       24.53       24.25      2.61 o
  -1  -9   3      154.87      177.35      4.87 o
   0  -9   3       78.82       75.99      4.63 o
   1  -9   3       47.05       49.95      3.97 o
   2  -9   3      271.63      292.61      9.44 o
   3  -9   3      175.04      164.90      7.60 o
   4  -9   3       40.96       51.00      4.14 o
   5  -9   3        7.28        3.20      2.44 o
   6  -9   3        0.16        1.85      4.10 o
   7  -9   3       10.36       13.54      8.86 o
  -9  -8   3        0.92       13.15      7.01 o
  -7  -8   3       12.09       16.51      4.52 o
  -6  -8   3       10.76       10.43      2.66 o
  -5  -8   3       49.59       50.92      4.29 o
  -4  -8   3       43.35       36.75      3.68 o
  -3  -8   3       19.14       18.47      2.41 o
  -2  -8   3       83.52       80.17      3.23 o
  -1  -8   3       75.56       77.95      3.25 o
   0  -8   3      475.53      470.70      9.48 o
   1  -8   3      557.35      535.94     10.29 o
   2  -8   3      397.23      393.34      7.57 o
   3  -8   3       16.40       17.59      2.40 o
   4  -8   3      200.40      213.69      5.90 o
   5  -8   3       18.76       18.17      3.17 o
   6  -8   3        2.71       -0.84      2.48 o
   7  -8   3       52.62       50.04      7.76 o
   8  -8   3        0.88        2.40      3.31 o
  -9  -7   3        2.41        4.24      5.46 o
  -8  -7   3        6.01        4.76      4.51 o
  -6  -7   3        6.55        6.74      2.53 o
  -5  -7   3      159.74      163.44      7.22 o
  -4  -7   3      565.15      498.13     15.93 o
  -3  -7   3       82.10       76.69      3.68 o
  -2  -7   3       55.88       53.91      3.85 o
  -1  -7   3      148.50      144.16      3.61 o
   0  -7   3       10.04       14.00      1.52 o
   1  -7   3       17.08       16.57      1.85 o
   2  -7   3        7.97        7.85      1.52 o
   3  -7   3       11.17       10.50      3.06 o
   4  -7   3      175.95      167.09      4.93 o
   5  -7   3        0.02        1.02      1.90 o
   6  -7   3       43.71       32.29      5.51 o
   7  -7   3        0.53        1.68      2.58 o
   8  -7   3        1.42        2.65      3.38 o
 -10  -6   3        7.07        9.47      6.44 o
  -9  -6   3       24.07       23.52      8.30 o
  -8  -6   3        0.43        6.75      5.83 o
  -7  -6   3       17.82       12.44      5.47 o
  -6  -6   3       34.76       31.58      7.28 o
  -5  -6   3       18.59       16.91      2.77 o
  -4  -6   3       37.09       37.46      3.77 o
  -3  -6   3       19.80       21.11      2.43 o
  -2  -6   3        0.51       -1.11      0.71 o
  -1  -6   3     1274.12     1312.66     16.15 o
   0  -6   3      176.80      202.97      3.74 o
   1  -6   3      201.71      196.89      4.44 o
   2  -6   3       18.23       17.54      1.81 o
   3  -6   3      249.13      256.16      5.29 o
   4  -6   3      245.68      245.08      5.88 o
   5  -6   3       21.31       21.35      3.22 o
   6  -6   3       80.20       84.45      8.32 o
   7  -6   3       53.67       56.50      7.15 o
   8  -6   3       10.04        8.82      3.74 o
   9  -6   3       11.17       11.77      4.23 o
 -10  -5   3        2.99       -0.11      1.99 o
  -9  -5   3       26.47       25.73      3.72 o
  -8  -5   3      129.74      124.66     15.08 o
  -7  -5   3        6.84       14.55      5.72 o
  -6  -5   3      112.94      115.21     13.09 o
  -5  -5   3        6.44        4.87      1.83 o
  -4  -5   3       70.37       70.63      4.31 o
  -3  -5   3       75.68       78.75      3.51 o
  -2  -5   3       80.07       83.30      2.09 o
  -1  -5   3       19.72       23.94      1.41 o
   0  -5   3       39.47       37.92      1.73 o
   1  -5   3      919.36      944.63     13.03 o
   2  -5   3     1175.27     1177.08     15.78 o
   3  -5   3      344.90      343.58      6.00 o
   4  -5   3      445.08      445.76      9.21 o
   5  -5   3       84.07       74.08      4.41 o
   6  -5   3      201.44      215.92     10.93 o
   7  -5   3        2.73        1.13      2.24 o
   8  -5   3       17.81        9.89      3.39 o
   9  -5   3       10.30        0.55      2.58 o
 -10  -4   3        0.67        4.83      3.54 o
  -9  -4   3        1.36        0.58      1.95 o
  -8  -4   3        1.44        6.62      5.51 o
  -7  -4   3      157.17      172.39      7.00 o
  -6  -4   3      130.53      103.25      5.41 o
  -4  -4   3      159.65      166.75      6.13 o
  -3  -4   3      239.54      244.91      7.52 o
  -2  -4   3       36.45       40.54      1.46 o
  -1  -4   3      465.91      507.81      6.80 o
   0  -4   3       37.13       34.89      1.53 o
   1  -4   3      691.61      642.54      7.67 o
   2  -4   3      371.55      388.88      6.25 o
   3  -4   3     1583.09     1652.72     20.93 o
   4  -4   3     1115.04     1197.76     19.78 o
   5  -4   3      155.88      166.53      5.77 o
   6  -4   3      151.21      149.01      8.26 o
   7  -4   3       10.75       11.44      3.40 o
   8  -4   3        8.30       10.36      3.34 o
   9  -4   3       16.07        8.49      3.19 o
  10  -4   3       17.60       12.88      4.12 o
 -10  -3   3        2.10        1.92      3.58 o
  -9  -3   3        8.20        2.64      2.07 o
  -8  -3   3        2.37        3.06      2.63 o
  -7  -3   3      263.23      257.57      8.81 o
  -6  -3   3        0.47        1.40      1.46 o
  -5  -3   3       66.88       68.29      4.05 o
  -4  -3   3       12.84        9.22      4.33 o
  -3  -3   3      142.30      169.90      5.89 o
  -2  -3   3      106.76      126.58      2.57 o
  -1  -3   3       37.27       37.89      1.56 o
   0  -3   3      219.86      219.71      3.59 o
   1  -3   3     1149.40     1086.94     11.69 o
   2  -3   3        6.43       11.21      0.97 o
   3  -3   3      844.51      873.65     14.34 o
   4  -3   3        0.22        0.52      0.96 o
   5  -3   3      699.00      743.72     16.01 o
   6  -3   3       56.97       59.66      4.84 o
 -10  -2   3        0.02       -0.29      5.53 o
  -9  -2   3        3.19        0.07      1.60 o
  -8  -2   3       56.24       69.00     11.23 o
  -7  -2   3      148.68      152.03      7.36 o
  -6  -2   3        0.22       -1.54      1.28 o
  -5  -2   3      226.90      236.70     14.86 o
  -3  -2   3     2424.21     2495.12     46.61 o
  -2  -2   3     1158.58     1033.95     15.19 o
  -1  -2   3        8.46       12.28      1.08 o
   0  -2   3      357.06      353.68      4.81 o
   1  -2   3    10494.44    10055.82    103.89 o
   2  -2   3     1227.39     1271.97     19.93 o
   3  -2   3     2992.88     3108.22     73.25 o
   4  -2   3       90.17       92.33      4.88 o
   5  -2   3        0.01        0.00      0.79 o
   6  -2   3      213.44      214.48      6.69 o
   7  -2   3      180.19      182.40      8.28 o
 -10  -1   3        0.02        6.59      6.24 o
  -9  -1   3        7.67       13.05      6.62 o
  -8  -1   3        9.13       12.46      6.36 o
  -7  -1   3        8.85       -1.02      4.28 o
  -6  -1   3        8.86        7.09      1.83 o
  -5  -1   3      106.20      119.54      5.04 o
  -4  -1   3        0.16        0.73      1.82 o
  -3  -1   3      174.64      206.24      8.70 o
  -2  -1   3      504.25      489.17      9.53 o
  -1  -1   3     4332.57     4268.94     50.07 o
   0  -1   3     9397.32     9159.39     95.30 o
   1  -1   3    19027.26    18371.38    214.31 o
   2  -1   3     4661.79     4594.76     87.32 o
   3  -1   3      972.26     1057.70     29.75 o
   4  -1   3       72.23       65.56      2.70 o
   5  -1   3      152.08      148.82      4.91 o
   6  -1   3       37.81       36.56      2.57 o
   7  -1   3        0.78        1.07      2.48 o
   8  -1   3      250.65      262.55      9.96 o
   9  -1   3       24.25       29.25      4.04 o
  10  -1   3       11.05       17.14      3.47 o
  11  -1   3        7.00        9.12      3.12 o
 -10   0   3       10.59        3.29      5.43 o
  -9   0   3       42.13       52.42     10.07 o
  -8   0   3        8.53       14.53      6.45 o
  -7   0   3        9.96       10.52      5.62 o
  -6   0   3      339.95      359.07     10.46 o
  -5   0   3        9.47       15.30      5.07 o
  -4   0   3     2845.01     2787.32    181.29 o
  -3   0   3       12.71        8.02      1.58 o
  -2   0   3      197.17      171.37      3.65 o
  -1   0   3      212.30      204.98      3.54 o
   0   0   3      821.85      867.77      9.85 o
   1   0   3     2837.99     2794.67     40.93 o
   2   0   3      374.78      382.48      9.40 o
   3   0   3     3181.86     3228.91     43.46 o
   4   0   3        0.10       -0.18      0.91 o
   5   0   3        0.00        0.49      0.48 o
   6   0   3      105.84      104.27      2.75 o
   7   0   3       84.77       81.59      3.59 o
   8   0   3       58.79       58.96      3.50 o
   9   0   3       20.04       24.44      3.23 o
  10   0   3        0.49        2.28      1.65 o
  11   0   3        0.09        0.27      1.41 o
 -10   1   3        0.02        5.28      6.34 o
  -9   1   3        0.61        3.36      5.44 o
  -8   1   3       49.95       71.33     11.38 o
  -7   1   3      213.05      201.06     14.62 o
  -6   1   3      284.48      235.50     26.62 o
  -5   1   3        9.38       11.49      3.05 o
  -4   1   3        0.57       -1.17      0.98 o
  -3   1   3     1192.78     1245.38     24.85 o
  -2   1   3      733.28      740.20     10.60 o
  -1   1   3      525.47      515.50     12.03 o
   0   1   3     2002.06     2031.05     21.69 o
   1   1   3     5856.45     5797.51     75.92 o
   2   1   3     3492.58     3393.89     42.99 o
   3   1   3      390.04      417.05      8.72 o
   4   1   3      646.90      679.70     15.90 o
   5   1   3      195.30      190.59      9.63 o
   6   1   3      933.60      910.49     31.06 o
   7   1   3       25.02       22.78      5.24 o
   8   1   3       30.22       30.83      1.58 o
   9   1   3        0.89        1.12      1.33 o
  10   1   3        1.25       -2.51      1.50 o
  11   1   3        3.08        5.22      2.34 o
 -10   2   3        9.21       27.70      8.81 o
  -9   2   3       10.08        7.21      5.63 o
  -8   2   3       18.91       16.55      3.21 o
  -7   2   3        4.97        5.88      4.20 o
  -6   2   3       61.51       59.78      4.88 o
  -5   2   3      169.85      155.45      6.28 o
  -4   2   3      124.61      133.17      9.55 o
  -3   2   3      744.56      776.78     13.56 o
  -2   2   3        3.91        4.75      0.88 o
  -1   2   3      753.91      755.70     10.64 o
   0   2   3      214.47      197.94      5.98 o
   1   2   3      804.38      755.86     10.80 o
   2   2   3      600.77      545.31      9.43 o
   3   2   3      270.49      251.43      6.25 o
   4   2   3        0.11        0.16      1.26 o
   5   2   3        0.00        5.72      2.97 o
   6   2   3       19.12       25.60      5.18 o
   7   2   3       34.57       39.85      6.68 o
   8   2   3        9.07        9.19      4.88 o
   9   2   3       51.91       51.24      8.26 o
  10   2   3       44.88       50.55      5.98 o
  11   2   3        5.24        4.26      2.13 o
 -10   3   3        1.50        1.09      2.77 o
  -9   3   3        1.82        1.10      2.26 o
  -8   3   3        5.51        1.23      3.36 o
  -7   3   3      118.86      104.68     10.60 o
  -6   3   3      460.79      433.51     12.64 o
  -5   3   3       58.92       55.40      4.59 o
  -4   3   3      107.84      105.99      4.60 o
  -3   3   3      627.32      693.85      9.22 o
  -2   3   3        8.89       10.51      1.19 o
  -1   3   3      256.64      259.62      4.24 o
   0   3   3      553.64      523.75      6.61 o
   1   3   3     1017.53      999.45     12.58 o
   2   3   3       11.25        8.95      1.87 o
   3   3   3       25.87       30.90      2.77 o
   4   3   3     1054.15     1097.25     21.01 o
   5   3   3       11.25       14.48      2.61 o
   6   3   3        9.44        7.23      2.37 o
   7   3   3        0.30       -4.64      3.16 o
   8   3   3       78.88       91.41     10.68 o
   9   3   3       42.68       41.11      7.95 o
  10   3   3       17.69       18.37      6.13 o
  11   3   3       14.65        8.27      5.05 o
  -9   4   3        3.80        1.99      2.34 o
  -8   4   3       18.66       14.79      4.54 o
  -7   4   3       47.63       53.03      5.19 o
  -6   4   3       32.78       29.69      3.86 o
  -5   4   3        0.01       -1.56      1.29 o
  -4   4   3      101.80      102.10      4.15 o
  -3   4   3        0.00       -0.35      0.87 o
  -2   4   3       50.15       62.21      2.17 o
  -1   4   3      528.17      520.70      7.72 o
   0   4   3      893.24      910.75     10.78 o
   1   4   3      264.45      230.54      4.51 o
   2   4   3       79.50       83.80      4.01 o
   3   4   3       11.67       12.04      0.95 o
   4   4   3       22.45       29.03      2.76 o
   5   4   3      152.77      156.87      5.80 o
   6   4   3        0.93       -0.60      1.63 o
   7   4   3      575.52      566.22     17.09 o
   8   4   3       12.78        8.55      3.27 o
   9   4   3        0.89       -0.21      2.91 o
  10   4   3        7.83       -0.29      2.62 o
  11   4   3        8.45        5.29      3.44 o
  -9   5   3       34.00       30.71      5.73 o
  -8   5   3        0.80        0.95      2.23 o
  -7   5   3       35.07       33.78      4.50 o
  -6   5   3       23.92       20.14      3.55 o
  -5   5   3      650.85      702.42     14.32 o
  -4   5   3      124.21      114.66      4.63 o
  -3   5   3       77.78       71.91      2.51 o
  -2   5   3      298.50      316.57      5.51 o
  -1   5   3     1152.47     1245.17     15.69 o
   0   5   3      264.53      236.76      4.76 o
   1   5   3      218.78      242.21      4.89 o
   2   5   3      284.23      358.28     13.31 o
   3   5   3      371.99      417.04      9.58 o
   4   5   3      773.39      856.07     11.45 o
   5   5   3        4.16        7.61      1.56 o
   6   5   3      530.05      561.35     13.79 o
   7   5   3      525.32      511.83     13.52 o
   8   5   3        9.46       10.10      6.12 o
   9   5   3      113.51      110.48      8.29 o
  10   5   3        0.37        0.17      2.84 o
  11   5   3        0.90        4.02      4.90 o
  -8   6   3        2.09        0.48      2.72 o
  -7   6   3       69.75       84.33      6.96 o
  -6   6   3       33.78       46.17      5.08 o
  -5   6   3       24.15       34.17      5.28 o
  -4   6   3      178.56      158.55      4.35 o
  -3   6   3      237.96      245.53      5.77 o
  -2   6   3      475.17      494.02      8.68 o
  -1   6   3       25.42       30.50      1.91 o
   0   6   3       75.13       63.91      2.52 o
   1   6   3      126.46      121.45      4.04 o
   2   6   3      395.48      407.98      8.65 o
   4   6   3      608.22      657.69     11.17 o
   5   6   3      373.75      378.69      6.24 o
   6   6   3      280.57      276.31      4.93 o
   7   6   3        5.11        3.74      0.94 o
   8   6   3      526.94      514.24     14.26 o
   9   6   3      169.88      166.34      9.61 o
  10   6   3        6.30        2.57      3.40 o
  11   6   3        3.52        2.44      3.57 o
  -8   7   3       13.78       26.75      5.79 o
  -7   7   3      107.19      117.24      7.30 o
  -6   7   3        8.83        7.06      2.90 o
  -5   7   3       33.78       33.34      3.56 o
  -4   7   3        1.78        1.63      1.35 o
  -3   7   3       22.37       20.31      2.30 o
  -2   7   3      213.56      222.48      5.54 o
  -1   7   3       28.48       34.30      3.45 o
   0   7   3       71.86       71.33      3.01 o
   1   7   3        0.03        1.48      1.48 o
   2   7   3      150.21      167.14      7.82 o
   3   7   3      173.17      179.43     11.23 o
   4   7   3       37.74       32.47      9.36 o
   5   7   3        0.23        1.76      1.03 o
   6   7   3      471.26      476.12     13.46 o
   7   7   3       15.86       12.55      1.95 o
   8   7   3       54.29       59.47      3.89 o
   9   7   3       18.16       19.60      2.25 o
  10   7   3       75.80       92.75      5.96 o
  11   7   3       75.38      100.78      4.64 o
  -7   8   3       36.17       23.27      5.63 o
  -6   8   3        3.57        0.34      2.32 o
  -5   8   3       64.67       65.26      4.94 o
  -4   8   3       50.33       57.04      3.41 o
  -3   8   3       42.31       42.45      3.18 o
  -2   8   3      120.06      112.37      5.02 o
  -1   8   3       37.22       36.62      2.42 o
   0   8   3       59.90       59.07      2.86 o
   1   8   3     2245.14     2233.01     36.80 o
   2   8   3      281.13      323.30     10.42 o
   3   8   3        6.44        3.79      2.23 o
   4   8   3       23.83       19.80      5.23 o
   5   8   3      186.47      184.30      7.72 o
   6   8   3      181.82      176.16      5.95 o
   7   8   3      628.96      665.29     14.22 o
   8   8   3       51.21       57.50      3.96 o
   9   8   3        0.59        4.60      3.86 o
  10   8   3       41.82       48.20      7.03 o
  -7   9   3        7.72        5.83      4.06 o
  -6   9   3       11.89       18.74      3.94 o
  -5   9   3       21.84       12.46      3.20 o
  -4   9   3        1.95        2.78      1.77 o
  -3   9   3       30.52       27.05      2.85 o
  -2   9   3       27.61       31.79      4.64 o
  -1   9   3      150.50      159.26      4.49 o
   0   9   3       14.69       12.39      2.06 o
   1   9   3       14.58       20.69      6.48 o
   2   9   3        1.47        2.94      3.63 o
   3   9   3      151.67      145.62      8.43 o
   4   9   3      375.95      381.29     19.79 o
   5   9   3       14.88        7.24      4.52 o
   6   9   3      264.93      253.45     16.72 o
   7   9   3       42.98       38.00      3.43 o
   8   9   3       12.47        7.38      1.96 o
   9   9   3        0.87        5.89      1.81 o
  10   9   3       14.14       16.12      2.69 o
  -6  10   3       27.57       21.03      4.40 o
  -5  10   3        1.68        3.15      2.73 o
  -4  10   3       22.85       26.17      2.87 o
  -3  10   3        1.81        2.10      1.80 o
  -2  10   3       90.00       92.42      9.40 o
  -1  10   3      261.02      278.16     10.58 o
   0  10   3      815.94      785.23     13.74 o
   1  10   3       60.96       72.50      5.87 o
   2  10   3      197.30      206.26     25.80 o
   3  10   3        9.45        7.86      3.20 o
   4  10   3      102.73       98.20     11.77 o
   5  10   3      178.37      166.51     19.25 o
   7  10   3        4.11        2.21      2.27 o
   8  10   3       37.56       39.09      6.95 o
   9  10   3        3.07        2.08      3.17 o
  -5  11   3        3.05       22.09      6.57 o
  -4  11   3       16.68       23.40      3.81 o
  -3  11   3       50.34       48.62      4.38 o
  -2  11   3       13.75       15.58      3.63 o
  -1  11   3       69.84       72.66      6.38 o
   0  11   3       11.74       20.41      2.57 o
   1  11   3       22.37       20.21      2.93 o
   2  11   3        8.18        9.12      3.70 o
   3  11   3       66.83       49.02      8.37 o
   4  11   3       74.50       82.69     11.11 o
   5  11   3       81.22       69.80     10.70 o
   6  11   3        5.07        9.37      4.80 o
   8  11   3        0.01        5.33      6.17 o
   9  11   3        4.91        6.43      4.69 o
  -4  12   3        0.64        5.54      3.22 o
  -3  12   3        2.26        3.96      2.50 o
  -2  12   3       58.01       73.64     11.10 o
  -1  12   3        0.83        2.62      2.37 o
   0  12   3        2.58        3.74      2.29 o
   1  12   3       20.07       19.71      3.01 o
   2  12   3       11.33       15.86      3.95 o
   3  12   3      108.01      129.30     11.99 o
   4  12   3       30.81       35.60      7.72 o
   5  12   3       89.14       92.53     12.68 o
   6  12   3        8.36       11.14      5.54 o
   7  12   3        2.24       -0.61      3.87 o
   8  12   3        0.27       11.05      7.43 o
  -3  13   3        8.27        3.79      3.06 o
  -2  13   3       41.26       53.10      9.82 o
  -1  13   3        0.06       -0.24      2.31 o
   0  13   3       27.21       26.02      3.67 o
   1  13   3        2.39        2.77      3.70 o
   2  13   3        1.85        1.97      3.01 o
   3  13   3       51.01       77.59     11.73 o
   4  13   3        4.59        6.64      4.35 o
   5  13   3       75.75       96.64     13.39 o
   6  13   3        1.60        5.50      4.33 o
   7  13   3        2.77        1.99      4.11 o
  -1  14   3        2.92        4.15      3.95 o
   0  14   3        1.06        1.56      2.36 o
   1  14   3        0.15        1.70      3.56 o
   2  14   3        5.17       10.83      4.60 o
   3  14   3        0.01        4.89      4.65 o
   4  14   3        1.44        6.38      4.81 o
   5  14   3       15.57       17.20      6.67 o
  -3 -13   4        0.13        3.65      3.52 o
  -2 -13   4        0.63       -2.81      5.03 o
  -1 -13   4        0.28       -1.28      3.86 o
   0 -13   4       49.83       47.51      6.00 o
   1 -13   4        0.41        3.00      4.55 o
  -5 -12   4        4.68        7.86      2.89 o
  -4 -12   4       14.61       15.67      3.24 o
  -3 -12   4       20.98       19.70      2.97 o
  -2 -12   4        1.44        3.80      3.16 o
  -1 -12   4       12.31       15.64      3.98 o
   0 -12   4       11.09        6.56      4.31 o
   1 -12   4       41.01       41.02      7.39 o
   2 -12   4       15.39       12.57      5.15 o
   3 -12   4        4.21        0.68      2.75 o
  -6 -11   4       38.19       28.79      4.19 o
  -5 -11   4        2.33        2.77      2.33 o
  -4 -11   4       11.47       18.21      3.19 o
  -3 -11   4        0.59        4.90      2.77 o
  -2 -11   4       17.09       12.20      2.45 o
  -1 -11   4        3.41        2.86      2.24 o
   0 -11   4       11.03       14.43      3.63 o
   1 -11   4       44.94       57.07      7.87 o
   2 -11   4        5.90        7.90      3.41 o
   3 -11   4        1.65       -0.55      2.66 o
   4 -11   4       11.43        5.59      6.96 o
   5 -11   4        0.05        0.81      5.03 o
  -7 -10   4        3.42        7.30      2.58 o
  -6 -10   4        1.09        0.99      2.03 o
  -5 -10   4       19.64       17.46      3.11 o
  -4 -10   4       59.70       65.69      5.39 o
  -3 -10   4       35.01       31.59      3.32 o
  -2 -10   4       61.30       53.67      3.37 o
  -1 -10   4       29.81       28.71      3.26 o
   0 -10   4       21.92       27.74      3.31 o
   1 -10   4       70.81       79.33      8.94 o
   2 -10   4        4.55        4.95      3.71 o
   3 -10   4      138.04      133.89     12.69 o
   4 -10   4       58.65       54.56      4.85 o
   5 -10   4        1.82       -0.62      2.40 o
   6 -10   4        4.91        4.11      2.98 o
  -8  -9   4        2.49        4.92      2.52 o
  -7  -9   4        5.65        7.23      2.32 o
  -6  -9   4       35.21       27.61      3.59 o
  -5  -9   4       78.05       70.09      5.40 o
  -4  -9   4      134.63      140.86      6.52 o
  -3  -9   4       20.03       16.97      2.46 o
  -2  -9   4       81.51       75.63      4.04 o
  -1  -9   4      112.32      105.28      3.91 o
   0  -9   4      100.43       94.59      7.50 o
   1  -9   4       10.66       11.09      3.16 o
   2  -9   4      178.26      170.66     10.78 o
   3  -9   4       25.33       19.90      2.67 o
   4  -9   4        0.77        2.12      1.95 o
   5  -9   4       13.90        9.03      2.87 o
   6  -9   4        2.17        5.10      2.75 o
   7  -9   4        4.12        0.82      4.45 o
  -8  -8   4        5.09        3.68      3.11 o
  -7  -8   4       17.44       19.10      4.11 o
  -6  -8   4        4.69        3.57      5.00 o
  -5  -8   4        0.51        1.97      1.82 o
  -4  -8   4       90.30       86.22      5.06 o
  -3  -8   4        3.40        2.02      1.58 o
  -2  -8   4        0.97        2.08      1.27 o
  -1  -8   4       38.21       43.52      2.83 o
   0  -8   4       58.79       59.58      3.13 o
   1  -8   4       78.74       79.98      3.57 o
   2  -8   4       21.69       18.62      2.91 o
   3  -8   4      107.14      108.92      4.46 o
   4  -8   4       35.48       33.85      3.05 o
   5  -8   4        4.26        4.99      2.39 o
   6  -8   4       18.94       16.69      4.12 o
   7  -8   4        2.60       11.78      4.08 o
   8  -8   4       94.44       83.25     17.78 o
  -9  -7   4        7.94       15.85      7.27 o
  -7  -7   4       24.00       26.47      3.73 o
  -6  -7   4       35.73       40.95      4.52 o
  -5  -7   4       35.56       30.45      3.93 o
  -4  -7   4       15.71       15.51      2.94 o
  -3  -7   4      263.57      271.41     12.66 o
  -2  -7   4       14.27       19.11      1.84 o
  -1  -7   4        1.36        2.56      1.16 o
   0  -7   4       10.89       10.01      2.09 o
   1  -7   4        1.82        0.67      1.24 o
   2  -7   4       15.75       13.94      1.81 o
   3  -7   4      276.91      260.33      6.65 o
   4  -7   4      201.58      203.41      5.53 o
   5  -7   4      260.73      270.04     13.36 o
   6  -7   4        2.65        2.93      2.55 o
   7  -7   4        2.94        4.02      2.85 o
   8  -7   4      101.47       96.77     14.71 o
  -9  -6   4       34.33       38.15      9.57 o
  -8  -6   4       55.58       66.79     11.51 o
  -6  -6   4        3.55        5.53      1.96 o
  -5  -6   4       75.79       72.61      4.94 o
  -4  -6   4      184.88      163.13      7.88 o
  -3  -6   4      148.40      133.44      4.33 o
  -2  -6   4      168.51      167.79      3.95 o
  -1  -6   4      223.65      220.57      4.50 o
   0  -6   4      536.47      543.49      7.37 o
   1  -6   4      461.27      459.75      6.53 o
   2  -6   4        5.09        6.36      1.36 o
   3  -6   4       10.62       12.71      1.96 o
   4  -6   4       28.35       29.21      2.19 o
   5  -6   4        4.01        4.89      2.29 o
   6  -6   4       58.24       76.34     15.59 o
   7  -6   4       25.97       29.88      5.74 o
   8  -6   4       17.49       14.69      7.15 o
   9  -6   4        0.12       -0.59      2.31 o
  -9  -5   4        3.39        2.79      5.43 o
  -8  -5   4        8.92        5.00      5.73 o
  -7  -5   4       95.27       72.54     11.18 o
  -6  -5   4        0.46        1.56      2.16 o
  -5  -5   4       31.12       25.00      3.37 o
  -4  -5   4       34.27       37.00      4.17 o
  -3  -5   4       29.31       39.22      2.66 o
  -2  -5   4      376.26      354.78      6.08 o
  -1  -5   4       11.67       13.98      1.87 o
   0  -5   4     1174.29     1228.23     13.80 o
   1  -5   4      667.60      677.25      8.40 o
   2  -5   4      333.54      325.79      6.13 o
   3  -5   4       26.61       26.93      1.76 o
   4  -5   4      330.28      349.02      8.92 o
   5  -5   4        0.05        2.45      1.58 o
   6  -5   4       12.41       14.15      3.53 o
   7  -5   4        7.24        4.17      2.79 o
   8  -5   4        6.60        5.59      3.40 o
   9  -5   4        5.90        3.52      3.00 o
 -10  -4   4        1.50        1.97      5.87 o
  -9  -4   4        0.00        4.25      5.29 o
  -8  -4   4        0.43       -1.57      4.34 o
  -7  -4   4       78.43       67.34     11.02 o
  -6  -4   4      214.94      199.30     15.07 o
  -5  -4   4      478.15      462.94     12.81 o
  -4  -4   4      137.60      148.59      4.91 o
  -3  -4   4       74.05       58.89      2.78 o
  -2  -4   4        1.83        3.47      1.03 o
  -1  -4   4       83.31       77.08      2.65 o
   0  -4   4       54.87       51.98      2.05 o
   1  -4   4        0.74        1.48      0.67 o
   2  -4   4       90.89       92.03      2.58 o
   3  -4   4      251.11      238.98      5.14 o
   4  -4   4      106.47      112.33      5.71 o
   5  -4   4        0.00        0.23      1.78 o
   6  -4   4      221.87      208.75     10.07 o
   7  -4   4       74.29       61.31      6.52 o
   8  -4   4        0.24        0.55      2.48 o
   9  -4   4       52.71       49.22      6.52 o
  10  -4   4        2.85       -1.43      2.22 o
 -10  -3   4        0.01        3.42      5.65 o
  -9  -3   4        1.01        3.76      5.43 o
  -8  -3   4       39.64       38.46      8.90 o
  -7  -3   4       86.46       50.50      9.79 o
  -6  -3   4        0.68        5.81      5.19 o
  -5  -3   4        6.20        3.65      2.42 o
  -4  -3   4      115.01      122.06      6.53 o
  -3  -3   4       89.67       97.56      5.35 o
  -2  -3   4     1199.04     1178.26     15.39 o
  -1  -3   4       35.89       43.93      1.77 o
   0  -3   4      855.13      830.65     10.16 o
   1  -3   4       15.57       18.43      1.24 o
   2  -3   4     1963.49     1984.54     24.50 o
   3  -3   4     1127.77     1218.76     15.57 o
   4  -3   4      115.31      127.60      3.61 o
   5  -3   4      808.37      818.75     23.65 o
   6  -3   4       20.20       17.18      3.22 o
 -10  -2   4        2.46        5.00      5.53 o
  -9  -2   4       14.05       20.01      8.03 o
  -8  -2   4       38.46       36.81      8.89 o
  -7  -2   4       21.44       15.96      6.54 o
  -6  -2   4        0.26        5.97      4.59 o
  -5  -2   4       52.38       53.34      3.81 o
  -3  -2   4       21.14       21.43      2.49 o
  -2  -2   4      668.13      614.06      8.71 o
  -1  -2   4      440.53      415.09      5.74 o
   0  -2   4      588.44      633.88      7.97 o
   1  -2   4     1548.74     1477.85     16.55 o
   2  -2   4        0.53        2.37      0.87 o
   3  -2   4        3.22        3.90      1.08 o
   4  -2   4      124.35      150.89      5.68 o
   6  -2   4       12.50       13.34      2.66 o
 -10  -1   4        0.64       -2.51      5.34 o
  -9  -1   4       54.24       45.84     10.31 o
  -8  -1   4        5.79        6.29      5.15 o
  -7  -1   4      134.27      130.79     12.53 o
  -6  -1   4       24.60       14.56      7.63 o
  -5  -1   4      178.08      198.16     13.34 o
  -4  -1   4        0.12        0.26      1.03 o
  -3  -1   4      284.92      314.72      7.68 o
  -2  -1   4       37.49       44.10      2.89 o
  -1  -1   4     1203.08     1216.21     13.83 o
   0  -1   4     2519.89     2510.09     26.95 o
   1  -1   4      588.36      582.99      7.18 o
   2  -1   4      604.60      652.84      9.57 o
   3  -1   4        2.31       -0.01      1.41 o
   4  -1   4     1176.68     1218.63     17.63 o
   5  -1   4      506.96      537.21     14.70 o
   6  -1   4        8.44        9.85      1.65 o
   7  -1   4       28.87       32.06      2.83 o
   8  -1   4       40.49       41.67      4.32 o
   9  -1   4       57.66       63.77      4.99 o
  10  -1   4        5.20        6.15      2.69 o
  11  -1   4       14.78       15.05      3.66 o
 -10   0   4        6.39        4.22      5.81 o
  -9   0   4       32.38       30.34      8.84 o
  -8   0   4      183.82      184.24     15.35 o
  -7   0   4        3.54        6.03      5.20 o
  -6   0   4      321.10      299.78      9.79 o
  -5   0   4      135.35      134.63      5.87 o
  -4   0   4       16.34       28.30      2.97 o
  -3   0   4       42.69       47.27      2.73 o
  -2   0   4      364.64      355.26      5.59 o
  -1   0   4      914.44      886.57     10.43 o
   0   0   4       60.36       79.51      3.03 o
   1   0   4      911.67      957.83     12.22 o
   2   0   4    12565.97    12422.08    187.18 o
   3   0   4      262.27      264.37      5.46 o
   4   0   4        4.71        4.65      0.80 o
   5   0   4      452.46      472.11      8.04 o
   6   0   4      337.96      344.50      8.20 o
   7   0   4       29.80       25.94      3.40 o
   8   0   4      173.61      177.01      7.54 o
   9   0   4        3.20        3.56      1.79 o
  10   0   4        1.23        2.64      1.56 o
  11   0   4        0.04       -1.90      1.76 o
 -10   1   4       23.83       39.15      9.47 o
  -9   1   4        3.58       11.12      6.21 o
  -8   1   4       90.45       98.70      6.27 o
  -7   1   4      218.15      213.41     14.96 o
  -6   1   4       97.17       98.38      5.64 o
  -5   1   4      221.32      231.72      8.12 o
  -4   1   4       62.51       73.24      4.22 o
  -3   1   4     1885.36     1890.91     29.79 o
  -2   1   4       10.84        7.09      1.36 o
  -1   1   4      851.59      856.53     11.21 o
   0   1   4     1601.03     1603.89     17.66 o
   1   1   4      157.38      170.98      3.11 o
   2   1   4     4949.26     4858.04     99.85 o
   3   1   4       60.15       39.94      1.38 o
   4   1   4      506.05      551.69      8.67 o
   5   1   4      736.23      798.47     16.10 o
   6   1   4      321.57      351.70     10.47 o
   7   1   4      195.29      222.19     12.11 o
   8   1   4       67.66       64.60      2.21 o
   9   1   4        0.03        0.28      1.50 o
  10   1   4        2.09        1.33      1.81 o
  11   1   4        3.79        6.42      2.37 o
  -9   2   4        2.04        0.68      2.15 o
  -8   2   4       60.54       76.03      6.40 o
  -7   2   4      150.50      134.04      6.86 o
  -6   2   4       72.41       76.01      5.12 o
  -5   2   4      268.59      284.31      9.32 o
  -4   2   4       27.35       45.01      4.07 o
  -3   2   4      197.32      209.24      3.46 o
  -2   2   4      128.11      130.02      3.26 o
  -1   2   4     2511.08     2473.99     28.78 o
   0   2   4      840.39      845.97      9.98 o
   1   2   4     4085.37     3990.96     46.93 o
   2   2   4     2290.57     2256.17     47.99 o
   3   2   4      911.35      907.35     14.02 o
   4   2   4      588.42      583.91     12.24 o
   5   2   4      462.64      514.27     11.67 o
   6   2   4      221.24      237.25      8.26 o
   7   2   4      208.57      219.05      8.60 o
   8   2   4      127.92      140.12      7.34 o
   9   2   4       58.42       77.50      6.76 o
  11   2   4       19.11       23.09      3.08 o
  -9   3   4       16.71       17.19      3.68 o
  -8   3   4       75.95       79.10      9.80 o
  -7   3   4       57.38       49.79      9.53 o
  -6   3   4      328.32      320.35     10.78 o
  -5   3   4      220.54      207.01      7.95 o
  -4   3   4        0.01        1.24      1.30 o
  -3   3   4      448.98      448.05      7.70 o
  -2   3   4      497.08      484.91      7.10 o
  -1   3   4      971.41      976.64     11.64 o
   0   3   4        1.68        2.32      0.66 o
   1   3   4      492.49      459.68      6.61 o
   2   3   4     3436.44     3311.30     69.41 o
   3   3   4     4004.42     3991.02     61.75 o
   4   3   4       65.79       74.27      3.58 o
   5   3   4      138.34      143.50      5.30 o
   6   3   4       68.56       67.83      4.35 o
   7   3   4        6.08       10.77      2.59 o
   8   3   4        7.80        6.37      2.78 o
   9   3   4      230.00      226.20     10.03 o
  10   3   4       16.42       14.59      6.95 o
  11   3   4       21.62       22.54      8.22 o
  -9   4   4       32.20       46.18      7.60 o
  -8   4   4        2.76        0.81      2.15 o
  -7   4   4        2.05        0.79      2.03 o
  -6   4   4      111.80      106.74      6.50 o
  -5   4   4      140.45      132.28      8.94 o
  -4   4   4        8.26        8.07      1.74 o
  -3   4   4       75.61       79.31      2.89 o
  -2   4   4      584.11      569.34     10.17 o
  -1   4   4      620.11      692.29      9.50 o
   0   4   4      454.77      421.46      5.86 o
   1   4   4      158.72      162.49      4.78 o
   2   4   4     1440.25     1449.33     23.90 o
   3   4   4        5.87        3.35      3.01 o
   4   4   4     1954.36     2127.00     29.99 o
   5   4   4       30.87       35.33      3.65 o
   6   4   4       15.85       20.09      3.60 o
   7   4   4      455.05      444.14     12.11 o
   8   4   4       86.55       93.38      6.15 o
   9   4   4       35.06       47.19      7.01 o
  10   4   4        1.30        2.93      2.52 o
  11   4   4        1.98        3.97      2.79 o
  -9   5   4        1.83        4.13      2.99 o
  -8   5   4        9.97        7.03      3.96 o
  -7   5   4        4.91        4.38      2.57 o
  -6   5   4      318.65      311.25     11.06 o
  -5   5   4       46.46       49.47      3.99 o
  -4   5   4      152.99      151.85      4.69 o
  -3   5   4       28.58       30.64      2.29 o
  -2   5   4      160.76      179.50      5.48 o
  -1   5   4      292.72      307.41      5.39 o
   0   5   4       24.80       25.60      1.90 o
   1   5   4      167.28      176.50      3.61 o
   2   5   4     3480.61     3704.30     60.86 o
   3   5   4     2254.15     2398.12     51.93 o
   4   5   4       36.61       32.34      2.37 o
   5   5   4      561.67      571.28      8.11 o
   6   5   4      183.92      203.69      7.28 o
   7   5   4      133.37      125.40      6.13 o
   8   5   4      163.74      158.45      7.12 o
   9   5   4       99.21       91.43      6.85 o
  10   5   4        7.55        6.47      2.91 o
  11   5   4        3.56        2.27      2.86 o
  -8   6   4       51.91       53.10      6.11 o
  -7   6   4        6.68        7.37      2.99 o
  -6   6   4       57.97       47.11      5.32 o
  -5   6   4       77.34       94.11      5.10 o
  -4   6   4      239.99      233.02      5.53 o
  -3   6   4       48.02       50.72      3.25 o
  -2   6   4       27.70       29.78      2.08 o
  -1   6   4       72.65       63.22      3.14 o
   0   6   4      201.48      184.39      4.43 o
   1   6   4      235.91      231.15      4.47 o
   2   6   4      149.97      165.67      6.94 o
   3   6   4      161.12      144.77      6.04 o
   4   6   4       10.87        7.17      1.97 o
   5   6   4      384.76      385.51      6.34 o
   6   6   4      188.20      195.42      3.91 o
   7   6   4       85.36       90.20      5.43 o
   8   6   4      185.03      180.97      7.77 o
   9   6   4       35.11       43.05      4.98 o
  10   6   4       19.66       22.77      5.66 o
  11   6   4        0.10        4.90      3.36 o
  -8   7   4        5.04        2.91      3.64 o
  -7   7   4        4.45        0.82      2.45 o
  -6   7   4       42.12       43.11      5.17 o
  -5   7   4      277.63      271.99      8.38 o
  -4   7   4      158.62      162.50      4.84 o
  -3   7   4      259.36      253.70      6.35 o
  -2   7   4       12.22       12.10      1.77 o
  -1   7   4        1.05        3.94      1.12 o
   0   7   4      399.62      409.32      7.78 o
   1   7   4      289.78      292.44      6.02 o
   2   7   4      823.22      807.04     22.45 o
   4   7   4       59.00       60.94      4.63 o
   5   7   4        9.96        9.66      2.45 o
   6   7   4      106.48      105.03      3.74 o
   7   7   4       28.05       30.97      3.69 o
   8   7   4        0.52        0.72      2.08 o
   9   7   4       74.41       72.72      3.48 o
  10   7   4       15.59       17.18      4.66 o
  11   7   4       16.32       13.51      5.39 o
  -7   8   4        8.21       12.39      4.67 o
  -6   8   4        8.82       12.20      5.60 o
  -5   8   4       10.65        9.02      2.65 o
  -4   8   4       47.33       41.38      3.53 o
  -3   8   4      123.25      114.62      5.56 o
  -2   8   4       79.04       77.65      4.79 o
  -1   8   4        4.63        5.05      1.36 o
   0   8   4       53.47       54.80      2.82 o
   1   8   4      252.51      250.92      5.84 o
   2   8   4      617.74      617.78     16.11 o
   3   8   4       77.46       79.38      5.94 o
   5   8   4      254.38      258.25     15.17 o
   6   8   4       27.62       27.29      2.80 o
   7   8   4       58.37       61.40      3.72 o
   8   8   4       72.74       72.09      3.84 o
   9   8   4        0.98        2.40      1.55 o
  10   8   4        4.06        4.68      1.88 o
  -7   9   4        0.00        1.65      3.68 o
  -6   9   4        4.01        2.01      2.49 o
  -5   9   4        6.42        3.09      2.27 o
  -4   9   4      106.10       94.29      6.77 o
  -3   9   4        0.19       -1.72      1.49 o
  -2   9   4       40.62       44.83      5.74 o
  -1   9   4      496.08      479.73      9.66 o
   0   9   4       15.42       20.22      3.92 o
   1   9   4      211.67      211.23      6.49 o
   2   9   4       12.50       10.18      3.05 o
   3   9   4      148.74      149.28     12.76 o
   4   9   4        1.69        5.93      3.55 o
   5   9   4       49.63       31.73      6.47 o
   6   9   4        0.00        2.29      3.01 o
   7   9   4        4.54        7.82      1.79 o
   8   9   4       32.83       32.29      3.32 o
   9   9   4        6.65        3.33      3.39 o
  10   9   4        0.33        3.61      1.85 o
  -6  10   4        1.99        3.65      2.86 o
  -5  10   4       20.26       22.25      5.90 o
  -4  10   4        9.19        9.79      3.26 o
  -3  10   4       33.16       28.22      7.45 o
  -2  10   4       43.19       49.18      5.35 o
  -1  10   4       17.75        9.35      3.37 o
   0  10   4        1.22        0.30      1.70 o
   1  10   4       16.12       17.67      2.33 o
   2  10   4       70.16       73.35      7.30 o
   3  10   4       26.47       29.20     10.57 o
   4  10   4      133.77      125.66     11.26 o
   5  10   4      242.74      234.91     15.93 o
   6  10   4       85.91       84.02     12.05 o
   7  10   4       42.91       53.85      6.96 o
   8  10   4        6.62        7.00      3.31 o
   9  10   4       25.61       25.16      3.26 o
  10  10   4        0.59       -1.20      1.51 o
  -5  11   4        3.56        0.09      5.16 o
  -4  11   4        4.29        5.14      2.39 o
  -3  11   4       10.45        7.67      2.77 o
  -2  11   4        0.04        3.92      3.06 o
  -1  11   4      166.19      182.02     16.93 o
   0  11   4        0.01       -0.77      1.58 o
   1  11   4      280.17      292.01      7.15 o
   2  11   4        7.49        8.46      6.22 o
   3  11   4       66.11       55.85      9.12 o
   4  11   4       73.47       75.85     10.82 o
   5  11   4       27.45       23.65      6.88 o
   7  11   4        9.08       11.71      7.23 o
   8  11   4        1.29        2.33      3.28 o
   9  11   4       40.40       41.00      6.84 o
  -4  12   4        0.79        1.44      2.62 o
  -3  12   4       35.73       37.96      4.16 o
  -2  12   4        2.64        9.40      5.79 o
  -1  12   4       26.59       19.45      3.26 o
   0  12   4        0.36        0.30      2.15 o
   1  12   4       40.77       45.15      3.44 o
   2  12   4       83.09       95.28      7.80 o
   3  12   4       12.25       11.56      5.54 o
   4  12   4       59.32       42.21      8.32 o
   5  12   4      155.96      158.23     13.85 o
   6  12   4        0.03       -0.06      3.40 o
   8  12   4        8.84       14.22      8.41 o
  -3  13   4       26.21       29.65      6.30 o
  -2  13   4       24.03       20.93      7.16 o
  -1  13   4       12.45       14.02      3.19 o
   0  13   4       28.32       38.07      4.66 o
   1  13   4        0.97        3.58      1.97 o
   2  13   4        8.59       11.25      4.32 o
   3  13   4        0.54        1.63      4.12 o
   4  13   4        4.57       10.45      4.92 o
   5  13   4        3.37        5.60      4.44 o
   6  13   4       61.84       71.27     11.77 o
   7  13   4       15.61       18.00      7.14 o
  -1  14   4       27.75       24.26     11.17 o
   0  14   4        0.05        4.02      2.60 o
   1  14   4        0.00        2.13      4.29 o
   2  14   4        0.00        3.62      2.32 o
   3  14   4        6.69        6.33      4.75 o
   4  14   4       24.70       20.67      6.94 o
   5  14   4       14.68       14.22      5.87 o
   6  14   4        0.01        0.47      3.68 o
  -4 -12   5       20.64        9.02      3.15 o
  -3 -12   5        0.17        3.41      4.50 o
  -2 -12   5        3.22        7.54      5.81 o
  -1 -12   5        0.53        3.64      4.52 o
   0 -12   5       75.19       71.70      6.47 o
   1 -12   5        0.79       -3.47      3.98 o
   2 -12   5        2.42        5.70      4.86 o
  -5 -11   5       32.32       26.78      4.09 o
  -4 -11   5        0.06        1.15      2.16 o
  -3 -11   5       13.16       14.36      2.70 o
  -2 -11   5        0.45        2.18      2.37 o
  -1 -11   5       11.03        9.12      3.19 o
   0 -11   5      115.87      131.03      7.25 o
   1 -11   5        1.33        3.98      4.15 o
   2 -11   5        0.80       -2.10      2.53 o
   3 -11   5       12.70       15.92      6.15 o
   4 -11   5        4.85        4.66      2.70 o
  -7 -10   5       90.19       89.51      6.80 o
  -6 -10   5       23.46       20.17      3.52 o
  -5 -10   5       66.06       54.92      5.15 o
  -4 -10   5       61.18       53.13      6.84 o
  -3 -10   5       16.56       11.08      2.58 o
  -2 -10   5       50.78       49.33      3.01 o
  -1 -10   5       27.73       27.13      2.63 o
   0 -10   5       84.78       81.73      6.43 o
   1 -10   5       11.19        6.56      4.60 o
   2 -10   5       13.35       15.52      3.51 o
   3 -10   5       16.10       27.57      4.11 o
   4 -10   5        6.25        6.04      2.80 o
   5 -10   5        1.65        1.64      2.68 o
  -7  -9   5       16.33       14.70      3.72 o
  -6  -9   5        0.12        0.48      2.66 o
  -5  -9   5       10.47       12.12      2.82 o
  -4  -9   5      136.15      120.68      6.00 o
  -3  -9   5       47.11       55.21      4.91 o
  -2  -9   5      246.94      238.73      5.82 o
  -1  -9   5       69.95       71.32      3.70 o
   0  -9   5        4.24        2.90      1.90 o
   1  -9   5        4.39        4.90      2.67 o
   2  -9   5       17.05       10.63      3.24 o
   3  -9   5      192.98      187.85      8.06 o
   4  -9   5      213.07      228.35      6.53 o
   5  -9   5       17.40       18.25      3.48 o
   6  -9   5        7.03        5.27      2.92 o
   7  -9   5       17.28       15.40      4.42 o
  -8  -8   5        0.21       -0.28      2.27 o
  -7  -8   5        1.87        3.26      2.26 o
  -6  -8   5        2.27        1.04      1.95 o
  -5  -8   5       69.03       59.08      5.69 o
  -4  -8   5      129.06      117.60      7.15 o
  -3  -8   5       46.45       48.04      3.71 o
  -2  -8   5        7.86        6.20      1.67 o
  -1  -8   5       22.56       18.98      2.08 o
   0  -8   5      675.60      667.48     10.94 o
   1  -8   5      226.24      213.87      6.11 o
   2  -8   5      127.22      129.89      4.87 o
   3  -8   5       19.73       28.06      5.16 o
   4  -8   5       39.92       37.84      4.49 o
   5  -8   5        5.85        7.99      2.58 o
   6  -8   5       24.39       18.75      6.76 o
   7  -8   5       94.31       91.78      8.58 o
  -8  -7   5        6.47        2.56      2.96 o
  -7  -7   5       17.29       19.37      3.83 o
  -6  -7   5        3.23        1.60      2.02 o
  -5  -7   5      235.58      228.66     14.47 o
  -4  -7   5       57.20       52.40      8.26 o
  -3  -7   5      153.69      153.10     10.24 o
  -2  -7   5        0.26        0.83      1.15 o
  -1  -7   5        2.13        0.51      1.21 o
   0  -7   5        0.86       -0.40      1.02 o
   1  -7   5      276.73      297.19      5.70 o
   2  -7   5      756.31      752.79     13.31 o
   3  -7   5      109.00      107.09      4.43 o
   4  -7   5       44.52       53.81      3.28 o
   5  -7   5       34.38       40.21      8.81 o
   6  -7   5        0.71        3.17      2.67 o
   7  -7   5       10.08        9.13      3.67 o
   8  -7   5        7.77        7.55      5.57 o
  -9  -6   5       73.86       81.60     13.37 o
  -8  -6   5       27.68       30.44      5.21 o
  -7  -6   5       98.36      107.45      7.69 o
  -6  -6   5       17.44       16.54      3.12 o
  -5  -6   5       76.69       73.96      5.28 o
  -4  -6   5        6.28        3.38      1.96 o
  -3  -6   5       92.26      100.22      4.09 o
  -2  -6   5       37.81       44.67      2.50 o
  -1  -6   5        3.92        1.99      1.82 o
   0  -6   5      214.07      218.29      4.20 o
   1  -6   5       42.39       39.24      2.04 o
   2  -6   5      322.92      334.17      6.43 o
   3  -6   5       71.43       70.16      3.73 o
   4  -6   5      111.09      108.33      3.75 o
   5  -6   5        1.34        1.78      1.85 o
   6  -6   5       69.42       64.44     10.83 o
   7  -6   5       11.38        9.46      3.27 o
   8  -6   5       45.67       37.94      5.69 o
   9  -6   5        0.00        3.36      5.60 o
  -9  -5   5       36.80       53.28     11.40 o
  -8  -5   5       38.28       29.91      8.68 o
  -7  -5   5       46.83       51.22      5.97 o
  -6  -5   5       70.72       64.94      5.47 o
  -5  -5   5      128.42      121.90      7.38 o
  -4  -5   5       12.54       15.93      2.89 o
  -3  -5   5      118.54      117.27      4.20 o
  -2  -5   5       11.51        8.03      1.39 o
  -1  -5   5        0.03        0.81      1.08 o
   0  -5   5      112.62      110.55      3.05 o
   1  -5   5      351.57      364.33      5.44 o
   2  -5   5      263.43      244.56      7.71 o
   3  -5   5      159.02      157.09      4.56 o
   4  -5   5        7.90        7.53      2.27 o
   5  -5   5        9.71       20.27      3.29 o
   6  -5   5        2.07        3.95      2.52 o
   7  -5   5       65.64       76.22      8.49 o
   8  -5   5       23.17       19.81      4.08 o
   9  -5   5        2.94        7.11      4.59 o
  -9  -4   5       13.15       14.20      7.12 o
  -8  -4   5        0.03        0.40      4.48 o
  -7  -4   5      143.83      134.36      6.91 o
  -6  -4   5      354.69      334.32     13.47 o
  -5  -4   5       53.95       49.19      4.60 o
  -4  -4   5      277.38      268.01      7.27 o
  -3  -4   5        3.78        4.70      1.32 o
  -2  -4   5      233.52      231.79      4.69 o
  -1  -4   5      428.32      393.46      6.74 o
   0  -4   5        9.39       12.23      1.31 o
   1  -4   5      683.27      689.38      9.12 o
   2  -4   5        0.66        0.56      0.91 o
   3  -4   5      173.87      183.59      6.04 o
   4  -4   5      147.63      146.95      5.17 o
   5  -4   5      113.00      107.91      6.21 o
   6  -4   5        0.96        3.94      4.61 o
   7  -4   5       10.22       13.65      3.14 o
   8  -4   5      123.11      133.39     10.13 o
   9  -4   5        3.01        3.86      2.65 o
  10  -4   5       34.64       38.33      8.45 o
  -9  -3   5        0.79        3.93      5.50 o
  -8  -3   5       51.27       46.10     10.27 o
  -7  -3   5        4.11        4.85      2.27 o
  -6  -3   5       70.38       50.98      4.79 o
  -5  -3   5      304.43      299.68     13.16 o
  -4  -3   5       14.91       16.03      3.44 o
  -3  -3   5       11.51       12.00      1.71 o
  -2  -3   5      130.01      117.56      3.13 o
  -1  -3   5     2643.31     2710.92     29.71 o
   0  -3   5     1301.03     1284.21     15.10 o
   1  -3   5      181.28      193.82      4.97 o
   2  -3   5      132.72      134.49      2.30 o
   3  -3   5      830.25      776.33      9.58 o
   4  -3   5        4.18        1.67      1.16 o
   5  -3   5      108.55      103.18      5.47 o
   6  -3   5      283.84      275.52      9.72 o
   7  -3   5       50.27       54.22      5.23 o
   8  -3   5       21.99       41.88     10.89 o
   9  -3   5       68.74       93.89     16.18 o
  10  -3   5       43.80       36.67     11.73 o
  -9  -2   5        3.10       -2.36      5.07 o
  -8  -2   5       57.73       66.14     11.73 o
  -7  -2   5        6.76        2.54      2.83 o
  -6  -2   5      546.21      528.89     14.71 o
  -5  -2   5      133.76      141.12      8.62 o
  -4  -2   5       31.12       30.56      2.65 o
  -3  -2   5        0.68        0.17      1.60 o
  -2  -2   5        2.13        4.08      1.15 o
  -1  -2   5      317.34      342.22      5.29 o
   0  -2   5      126.28      133.75      3.10 o
   1  -2   5      592.80      541.40      7.83 o
   2  -2   5      485.85      503.33      7.33 o
   3  -2   5       16.01       17.71      1.84 o
   4  -2   5       83.14       86.11      4.63 o
   5  -2   5      493.55      490.06     13.11 o
   6  -2   5        0.04       -0.46      3.21 o
   7  -2   5       26.22       17.49      8.05 o
   8  -2   5        0.46       -0.47      4.82 o
   9  -2   5       64.24       74.25     14.33 o
  10  -2   5       80.17       93.95     16.22 o
  -9  -1   5        3.33        0.95      5.36 o
  -8  -1   5       15.45       16.83      7.17 o
  -7  -1   5       89.75       89.48      5.81 o
  -6  -1   5        0.95        0.27      1.55 o
  -5  -1   5       19.49       21.02      3.02 o
  -4  -1   5        5.96        3.65      2.43 o
  -3  -1   5        0.04       -0.83      0.91 o
  -2  -1   5      317.37      329.94      5.66 o
  -1  -1   5       98.12       77.11      1.92 o
   0  -1   5       47.91       48.99      1.83 o
   1  -1   5     1125.32     1108.57     14.16 o
   2  -1   5     1922.04     1976.20     24.10 o
   3  -1   5       19.12       16.65      3.30 o
   4  -1   5     1406.03      854.57     22.83 o
   5  -1   5       12.90       13.85      1.22 o
   6  -1   5      226.10      235.30      5.63 o
   7  -1   5        6.81        7.35      2.37 o
   8  -1   5        9.12       13.09      4.57 o
   9  -1   5       96.29      103.20      5.85 o
  10  -1   5      105.57      106.39      6.31 o
  11  -1   5        6.53        0.86      2.37 o
  -9   0   5        4.12        6.85      2.79 o
  -8   0   5        1.30        0.12      3.34 o
  -7   0   5      120.53      120.34      8.80 o
  -6   0   5       72.91       77.28      6.35 o
  -5   0   5       54.71       55.92      4.70 o
  -4   0   5      161.50      170.91      5.20 o
  -3   0   5       34.64       40.44      3.07 o
  -2   0   5        6.24        2.21      1.21 o
  -1   0   5      146.72      154.50      3.38 o
   0   0   5       42.93       51.59      1.74 o
   1   0   5        7.61       10.29      0.94 o
   2   0   5     1664.76     1744.66     21.24 o
   3   0   5      396.31      364.58     14.03 o
   4   0   5       25.29       28.37      1.79 o
   5   0   5        4.19        3.01      0.68 o
   6   0   5       45.61       47.50      2.20 o
   7   0   5       60.45       56.38      2.83 o
   8   0   5       27.18       34.63      3.39 o
   9   0   5        0.02        0.99      1.47 o
  10   0   5        2.03        2.54      1.78 o
  11   0   5        0.00        3.12      1.97 o
  -9   1   5        0.00        0.56      2.13 o
  -8   1   5       25.51       28.51      4.62 o
  -7   1   5       14.79       15.73      3.09 o
  -6   1   5       14.28       14.64      2.91 o
  -5   1   5      155.49      158.63      7.41 o
  -4   1   5       71.59       73.60      3.65 o
  -3   1   5       35.28       48.04      2.78 o
  -2   1   5      163.12      172.39      3.74 o
  -1   1   5       36.69       37.82      1.70 o
   0   1   5       61.17       51.22      1.74 o
   1   1   5     2293.34     2484.60     29.95 o
   2   1   5     3030.68     3070.66     47.96 o
   3   1   5      576.31      570.07     10.47 o
   4   1   5       44.11       46.37      1.66 o
   5   1   5       61.21       61.61      2.34 o
   6   1   5      436.94      499.35      8.65 o
   7   1   5       38.13       41.69      2.13 o
   8   1   5       18.82       21.60      1.88 o
   9   1   5        6.90        6.44      1.70 o
  10   1   5        4.81        4.20      1.97 o
  11   1   5       46.69       46.25      4.34 o
  -9   2   5       12.83        5.05      2.83 o
  -8   2   5       14.68        7.76      6.39 o
  -7   2   5        4.98        5.92      5.16 o
  -6   2   5      113.58      119.87      6.67 o
  -5   2   5       13.24       19.17      3.65 o
  -4   2   5       93.59       83.72      4.81 o
  -3   2   5       53.08       57.34      2.33 o
  -2   2   5      396.81      468.63      6.63 o
  -1   2   5     2127.50     2152.03     23.82 o
   0   2   5      751.95      763.49      9.40 o
   1   2   5      102.92      103.18      2.54 o
   2   2   5      410.29      397.79     13.19 o
   3   2   5      279.39      249.50      5.54 o
   4   2   5       31.33       31.56      2.78 o
   5   2   5      836.62      830.89     16.80 o
   6   2   5      157.91      167.75      7.24 o
   7   2   5       85.29       93.72      4.99 o
   8   2   5        0.00       -2.85      2.28 o
   9   2   5       87.53       96.59      5.79 o
  10   2   5        2.00        4.84      1.54 o
  11   2   5        3.02       18.54      8.59 o
  -9   3   5        6.78        4.85      3.54 o
  -8   3   5       26.44       32.25      4.80 o
  -7   3   5        0.91       -0.28      1.84 o
  -6   3   5      748.64      772.37     19.90 o
  -5   3   5        0.59        1.56      1.91 o
  -4   3   5      190.73      192.90     14.39 o
  -3   3   5       22.91       28.29      1.95 o
  -2   3   5       35.30       51.05      2.66 o
  -1   3   5       36.37       37.29      1.86 o
   0   3   5      894.15      849.16     10.35 o
   1   3   5      112.15       94.37      2.47 o
   2   3   5      163.64      149.66      4.40 o
   3   3   5      860.71      885.88     15.46 o
   4   3   5      256.17      232.86      4.17 o
   5   3   5        2.84        0.91      1.67 o
   6   3   5       18.62       22.20      2.85 o
   7   3   5       25.35       30.49      3.56 o
   8   3   5      109.11      122.14      6.37 o
   9   3   5       31.01       30.22      4.73 o
  10   3   5       11.46       11.28      7.36 o
  11   3   5        7.05        9.74      6.82 o
  -9   4   5       36.54       40.29      5.59 o
  -8   4   5       38.38       41.21      7.27 o
  -7   4   5        0.61        1.00      2.19 o
  -6   4   5        4.80       -0.37      3.97 o
  -5   4   5       42.83       40.27      3.61 o
  -4   4   5       25.43       28.21      4.17 o
  -3   4   5      171.32      155.24      4.19 o
  -2   4   5        7.37       19.63      1.82 o
  -1   4   5     1048.54     1099.22     13.29 o
   0   4   5      151.28      157.67      3.41 o
   1   4   5      456.36      492.85      7.40 o
   2   4   5        4.29        1.93      1.05 o
   3   4   5     3100.85     3200.22     50.31 o
   4   4   5       70.42       86.05      2.99 o
   5   4   5      559.17      588.35      9.85 o
   6   4   5       25.11       33.08      3.58 o
   7   4   5        2.17        2.85      2.00 o
   8   4   5      147.50      143.81      6.64 o
   9   4   5        2.20        2.88      2.75 o
  10   4   5        0.22        3.00      2.57 o
  11   4   5       37.42       41.43     10.17 o
  -8   5   5        1.02        1.16      2.56 o
  -7   5   5        7.58        3.47      3.46 o
  -6   5   5       42.54       47.36      5.20 o
  -5   5   5       39.54       31.30      6.17 o
  -4   5   5       15.55       16.42      1.72 o
  -3   5   5        0.03        1.55      1.28 o
  -2   5   5      111.17      116.66      3.30 o
  -1   5   5       13.91       16.75      1.52 o
   0   5   5       44.41       44.71      2.02 o
   1   5   5      583.91      573.41      9.25 o
   2   5   5      167.25      173.67      4.18 o
   3   5   5      166.79      178.11     23.13 o
   4   5   5        4.96        9.60      1.93 o
   5   5   5        0.17        1.13      1.34 o
   6   5   5      417.11      422.98     11.31 o
   7   5   5        6.67        3.62      2.41 o
   8   5   5        0.41        0.77      2.13 o
   9   5   5        0.96        0.90      2.44 o
  10   5   5        0.89       -0.26      2.32 o
  11   5   5        4.20        7.74      4.74 o
  -8   6   5        0.46        2.66      3.15 o
  -7   6   5        9.51        8.45      3.34 o
  -6   6   5       14.56       14.70      3.57 o
  -5   6   5       45.08       46.40      4.06 o
  -4   6   5       12.71       12.75      1.90 o
  -3   6   5       19.04       13.52      1.93 o
  -2   6   5      185.16      181.89      4.29 o
  -1   6   5       36.67       37.62      2.23 o
   0   6   5      114.40      126.01      3.73 o
   1   6   5      212.62      215.07      4.40 o
   2   6   5        0.58        0.32      0.89 o
   3   6   5       54.91       61.86      5.40 o
   4   6   5      118.48      130.22      6.39 o
   5   6   5       36.55       40.83      2.61 o
   6   6   5       74.98       83.61      3.25 o
   7   6   5        4.11        2.26      1.12 o
   8   6   5       22.56       27.76      4.06 o
   9   6   5       27.02       31.39      4.40 o
  10   6   5        0.18        0.54      2.68 o
  11   6   5        4.12        3.28      3.38 o
  -8   7   5       24.07       19.52      6.02 o
  -7   7   5       14.02        9.96      3.59 o
  -6   7   5       29.84       31.06      7.90 o
  -5   7   5       16.72       12.67      2.81 o
  -4   7   5      213.82      196.91      5.44 o
  -3   7   5      222.94      240.24      6.20 o
  -2   7   5       65.85       71.94      3.77 o
  -1   7   5      300.65      292.72      5.82 o
   0   7   5      146.83      130.52      3.51 o
   1   7   5       74.22       62.26      2.92 o
   2   7   5      123.06      126.83      3.87 o
   3   7   5       40.06       49.11      4.15 o
   4   7   5      125.88      125.52      6.35 o
   5   7   5      173.03      175.43      7.84 o
   6   7   5        9.69        9.59      3.32 o
   7   7   5      123.02      139.85      4.36 o
   8   7   5       62.44       69.47      3.40 o
   9   7   5       41.01       42.12      6.21 o
  10   7   5       13.33       13.20      7.48 o
  11   7   5       30.96       35.38      6.04 o
  -7   8   5        1.00       -0.23      2.50 o
  -6   8   5        0.44        0.02      2.34 o
  -5   8   5        6.95        8.23      2.69 o
  -4   8   5      109.10       97.72      4.44 o
  -3   8   5        2.74        1.47      1.68 o
  -2   8   5      145.46      136.15      5.66 o
  -1   8   5      135.29      136.73      4.86 o
   0   8   5       53.60       54.44      2.84 o
   1   8   5      671.59      630.10     17.08 o
   2   8   5       65.53       70.58      4.13 o
   3   8   5       36.27       35.45      5.80 o
   4   8   5       10.03        8.61      3.10 o
   5   8   5      240.72      230.90     14.36 o
   6   8   5       93.24      100.51      7.57 o
   7   8   5        1.50       -0.95      2.36 o
   8   8   5      150.04      128.03      4.88 o
   9   8   5       83.03       91.08      4.33 o
  10   8   5        3.64        4.12      1.80 o
  -6   9   5        1.22        2.47      2.50 o
  -5   9   5       49.88       46.56      4.57 o
  -4   9   5        0.43       -0.75      1.59 o
  -3   9   5      161.04      141.52      5.30 o
  -2   9   5      336.31      360.12      9.76 o
  -1   9   5        2.84        6.15      1.73 o
   0   9   5       85.69       92.59      4.09 o
   1   9   5      179.42      183.60      5.27 o
   2   9   5        8.85       11.73      3.01 o
   3   9   5        0.54        3.46      2.34 o
   4   9   5        0.08        2.84      0.93 o
   5   9   5      321.59      320.03     17.96 o
   6   9   5       17.01       12.78      4.66 o
   7   9   5      314.45      314.86     19.28 o
   8   9   5        5.00        0.64      2.75 o
   9   9   5       16.62       21.07      2.63 o
  10   9   5        0.00       -0.68      1.55 o
  -6  10   5        6.69       11.66      3.80 o
  -5  10   5        3.35        2.33      2.58 o
  -4  10   5        9.70        7.78      2.53 o
  -3  10   5        9.61       12.49      3.39 o
  -2  10   5      162.08      136.10      7.55 o
  -1  10   5      129.52      123.92      7.23 o
   0  10   5      348.00      321.49     10.82 o
   1  10   5      536.80      520.84     10.16 o
   2  10   5        0.01       -1.16      1.48 o
   3  10   5      284.90      258.48     17.69 o
   4  10   5       50.55       40.87      7.90 o
   6  10   5       55.15       58.31      9.48 o
   7  10   5        2.36        1.00      2.83 o
   8  10   5       31.20       38.17      6.32 o
   9  10   5        0.13       -3.82      3.06 o
  10  10   5       58.90       70.50      8.98 o
  -5  11   5        0.43       -0.21      4.14 o
  -4  11   5        3.75        4.01      2.49 o
  -3  11   5        1.78        0.99      2.39 o
  -2  11   5        2.01       -0.01      2.81 o
  -1  11   5       35.47       24.58      4.31 o
   0  11   5      339.13      333.30      8.62 o
   1  11   5       39.75       32.15      2.87 o
   2  11   5       12.78       12.37      4.01 o
   3  11   5      187.48      157.35     12.92 o
   4  11   5        2.26       -0.34      3.06 o
   5  11   5        3.24        7.58      4.52 o
   7  11   5       12.49       12.43      4.96 o
   8  11   5       57.57       70.27     11.65 o
   9  11   5        4.86       -3.01      3.15 o
  -4  12   5       19.63       20.79      8.03 o
  -3  12   5        7.05       15.47      3.24 o
  -2  12   5       11.18       15.36      6.16 o
  -1  12   5        2.17        0.53      2.55 o
   0  12   5        0.30       -0.34      2.19 o
   1  12   5       62.56       65.54      4.32 o
   2  12   5      106.87      108.43      5.86 o
   3  12   5       94.86       80.46     11.61 o
   4  12   5        8.74        5.09      4.03 o
   5  12   5       37.34       36.36      8.37 o
  -3  13   5       14.40       19.23      3.68 o
  -2  13   5       28.89       43.54      9.46 o
  -1  13   5        3.44        1.58      2.51 o
   0  13   5        9.52       15.13      3.21 o
   1  13   5        3.43        2.29      3.60 o
   2  13   5       35.84       51.54      4.73 o
   3  13   5        0.34        2.63      4.00 o
   4  13   5       65.95       55.02     10.00 o
   5  13   5       77.24      100.68     13.79 o
   6  13   5       59.54       53.13     10.15 o
  -1  14   5        0.43        5.89      8.75 o
   0  14   5        5.76        3.25      2.52 o
   1  14   5        0.61        5.56      3.57 o
   2  14   5       25.87       24.95      3.82 o
   3  14   5        3.17        2.75      3.10 o
   4  14   5        4.47        8.90      5.21 o
   5  14   5        2.35        4.97      4.91 o
   6  14   5        0.18        0.54      3.83 o
  -3 -12   6        1.15        2.58      2.74 o
  -2 -12   6       16.55       31.08      7.90 o
  -1 -12   6       21.21       19.62      4.14 o
   0 -12   6        0.30       -0.07      3.03 o
   1 -12   6        1.87       -3.08      4.03 o
  -5 -11   6        8.88       15.86      3.45 o
  -4 -11   6       71.85       72.80      6.09 o
  -3 -11   6        0.61        1.97      1.86 o
  -2 -11   6       22.33       27.15      3.27 o
  -1 -11   6        7.27        4.67      3.09 o
   0 -11   6        6.82        8.21      3.37 o
   1 -11   6        0.29        2.64      4.25 o
   2 -11   6       24.57       23.32      6.01 o
   3 -11   6        9.25       12.77      3.68 o
   4 -11   6        9.35       14.91      4.03 o
  -6 -10   6       54.86       49.43      5.11 o
  -5 -10   6        0.24        0.99      2.10 o
  -4 -10   6       16.14       15.78      3.22 o
  -3 -10   6       23.13       21.53      5.58 o
  -2 -10   6        2.65        2.30      1.58 o
  -1 -10   6        2.12        4.31      3.02 o
   0 -10   6       23.04       20.15      5.61 o
   1 -10   6       14.75       10.63      5.06 o
   2 -10   6        0.03        2.33      2.75 o
   3 -10   6       10.87       13.67      3.41 o
   4 -10   6       56.21       57.28      6.83 o
   5 -10   6        2.22        4.68      4.72 o
  -7  -9   6        9.15       12.24      3.49 o
  -6  -9   6        8.94       10.87      3.43 o
  -5  -9   6       28.76       30.27      4.07 o
  -4  -9   6       37.60       39.52      4.39 o
  -3  -9   6      124.23      113.03      5.24 o
  -2  -9   6        0.01        2.38      1.40 o
  -1  -9   6      149.11      153.83      5.05 o
   0  -9   6        6.79        8.36      3.08 o
   1  -9   6       23.17       23.79      5.78 o
   2  -9   6       28.90       16.78      3.71 o
   3  -9   6       68.20       71.00      5.21 o
   4  -9   6       62.00       75.06      4.27 o
   5  -9   6       18.81       18.51      3.91 o
   6  -9   6        0.17       -0.94      2.56 o
  -7  -8   6        1.12        3.76      3.28 o
  -6  -8   6        0.52        0.63      2.39 o
  -5  -8   6       32.45       30.47      4.46 o
  -4  -8   6       12.47        5.47      2.87 o
  -3  -8   6      725.97      710.77     22.60 o
  -2  -8   6       17.25       15.84      2.04 o
  -1  -8   6      269.67      263.96      7.18 o
   0  -8   6       22.21       27.30      2.47 o
   1  -8   6       64.80       65.47      4.78 o
   2  -8   6        6.29        7.26      2.09 o
   3  -8   6      100.65      110.20      5.09 o
   4  -8   6        3.88        4.75      1.75 o
   5  -8   6       24.39       22.67      3.60 o
   6  -8   6       16.21       19.19      5.83 o
   7  -8   6       17.54        8.34      3.90 o
  -8  -7   6        0.00        0.98      2.59 o
  -7  -7   6        2.35       -1.10      3.13 o
  -6  -7   6       36.76       32.96      4.51 o
  -5  -7   6       22.24       16.49      4.39 o
  -4  -7   6        0.30       -2.37      2.05 o
  -3  -7   6       25.91       21.55      3.15 o
  -2  -7   6       12.48       10.68      2.28 o
  -1  -7   6       11.28       12.71      2.06 o
   0  -7   6      251.88      245.29      5.88 o
   1  -7   6        0.03        0.86      1.31 o
   2  -7   6      299.72      310.19      7.80 o
   3  -7   6      169.05      164.48      5.36 o
   4  -7   6        3.10        6.68      2.08 o
   5  -7   6        0.01        2.00      2.18 o
   6  -7   6        0.29       -2.15      2.24 o
   7  -7   6        2.80        2.62      6.18 o
   8  -7   6       26.50       22.85      9.20 o
  -8  -6   6       11.05        4.13      2.94 o
  -7  -6   6        3.52        6.34      2.58 o
  -6  -6   6      144.54      148.45      7.66 o
  -5  -6   6       72.93       67.53      5.87 o
  -4  -6   6      173.61      170.46      8.61 o
  -3  -6   6       17.44       23.21      2.61 o
  -2  -6   6        7.82        7.10      1.46 o
  -1  -6   6       86.92       89.23      3.46 o
   0  -6   6       13.39       10.24      1.71 o
   1  -6   6        0.02        1.01      0.90 o
   2  -6   6       53.76       56.62      3.61 o
   3  -6   6      905.27      881.49     14.86 o
   4  -6   6        7.87       10.08      1.70 o
   5  -6   6        2.15        5.27      2.24 o
   6  -6   6        4.64        3.53      4.01 o
   7  -6   6        5.97        5.02      3.00 o
   8  -6   6        1.43        2.91      3.36 o
   9  -6   6        0.19        8.79      3.32 o
  -9  -5   6       35.07       47.93      5.70 o
  -8  -5   6       25.59       19.67      4.46 o
  -7  -5   6       50.74       38.53      5.71 o
  -6  -5   6       48.06       32.37      6.88 o
  -5  -5   6       17.13       17.19      3.21 o
  -4  -5   6        7.80        9.31      2.67 o
  -3  -5   6        6.28        4.48      1.55 o
  -2  -5   6        1.21        1.41      1.22 o
  -1  -5   6       86.27       88.96      3.77 o
   0  -5   6      340.90      368.26      6.20 o
   1  -5   6        0.12        2.43      0.90 o
   2  -5   6      235.09      243.87      4.21 o
   3  -5   6        6.06        6.19      1.68 o
   4  -5   6       10.38       11.03      2.34 o
   5  -5   6       34.03       42.84      3.87 o
   6  -5   6        4.01        2.30      3.51 o
   7  -5   6       75.01       88.86      9.37 o
   8  -5   6       13.50        8.69      4.76 o
   9  -5   6        1.79       -2.79      6.20 o
  -9  -4   6       28.34       22.14      5.50 o
  -8  -4   6        3.16        4.76      2.49 o
  -7  -4   6       45.83       32.97      5.22 o
  -6  -4   6      234.10      253.70      9.81 o
  -5  -4   6       71.03       79.30      5.47 o
  -4  -4   6       16.96       14.63      2.52 o
  -3  -4   6      226.06      213.96      7.16 o
  -2  -4   6      182.94      188.10      4.46 o
  -1  -4   6      165.50      169.96      3.85 o
   0  -4   6       40.95       41.25      2.18 o
   1  -4   6      491.62      474.94      7.10 o
   2  -4   6       75.79       71.18      2.21 o
   3  -4   6        8.45        7.34      1.61 o
   4  -4   6       13.70       10.05      2.91 o
   5  -4   6       24.10       23.62      7.87 o
   6  -4   6       10.85       22.26      3.66 o
   7  -4   6        0.45       -0.27      2.36 o
   8  -4   6        0.17        2.02      2.14 o
   9  -4   6        1.32        2.68      2.45 o
  10  -4   6        6.25        7.84      4.39 o
  -9  -3   6       16.28       18.72      3.79 o
  -8  -3   6        4.09        4.92      4.62 o
  -7  -3   6      105.40       94.31      6.21 o
  -6  -3   6       10.90       10.10      3.07 o
  -5  -3   6        0.04       -0.88      1.54 o
  -4  -3   6      223.81      201.77      6.76 o
  -3  -3   6       97.99       96.81      3.88 o
  -2  -3   6      194.29      206.35      4.58 o
  -1  -3   6      132.12      127.00      3.88 o
   0  -3   6      865.43      795.21     10.32 o
   1  -3   6      658.37      653.05      8.75 o
   2  -3   6      296.52      302.01      4.93 o
   3  -3   6       18.79       22.88      1.64 o
   4  -3   6        6.40        4.64      2.04 o
   5  -3   6      237.57      236.87      8.82 o
   6  -3   6        2.72        1.28      2.39 o
   7  -3   6       99.54      116.18      6.64 o
   8  -3   6       40.78       53.83      9.60 o
   9  -3   6        1.66       -5.39      6.50 o
  10  -3   6       45.16       31.68     10.76 o
  -9  -2   6        6.96        5.01      2.75 o
  -8  -2   6        1.60       -0.54      2.03 o
  -7  -2   6        8.93        6.24      3.25 o
  -6  -2   6       18.19       12.92      3.11 o
  -5  -2   6       82.47       87.16     17.63 o
  -4  -2   6        1.43        0.36      1.28 o
  -3  -2   6       77.11       71.31      3.46 o
  -2  -2   6        4.67        6.75      1.67 o
  -1  -2   6     1451.24     1400.79     17.72 o
   0  -2   6      203.31      208.59      3.63 o
   1  -2   6      362.30      366.72      9.44 o
   2  -2   6       32.86       39.03      1.70 o
   3  -2   6        0.04        0.31      1.01 o
   4  -2   6      489.14      506.21     15.35 o
   5  -2   6        0.07       -0.15      1.42 o
   6  -2   6        1.74        2.54      1.77 o
   7  -2   6       36.36       25.88      9.26 o
   8  -2   6       31.03       31.27      9.50 o
   9  -2   6      191.78      184.61     17.69 o
  10  -2   6       57.38       58.05     13.85 o
  -9  -1   6        2.44        3.18      2.69 o
  -8  -1   6       41.56       42.92      6.08 o
  -7  -1   6       74.88       61.70      6.67 o
  -6  -1   6      171.04      163.29      7.58 o
  -5  -1   6       13.81        7.99      2.37 o
  -4  -1   6       81.63       78.59      4.05 o
  -3  -1   6       77.19       93.10      3.72 o
  -2  -1   6     1071.99     1116.87     13.54 o
  -1  -1   6       11.13        8.85      1.49 o
   0  -1   6        0.74        1.80      0.77 o
   1  -1   6        3.80        2.20      0.77 o
   2  -1   6      275.74      266.00      4.67 o
   3  -1   6      692.31      723.26     13.34 o
   4  -1   6      416.08      402.13     20.68 o
   5  -1   6       28.97       28.08      7.44 o
   6  -1   6       56.84       59.82      3.96 o
   7  -1   6       15.04       13.93      2.40 o
   8  -1   6       46.28       49.33      4.53 o
   9  -1   6        1.75        0.82      1.55 o
  10  -1   6       36.02       35.48      4.98 o
  11  -1   6       72.80       83.46      6.03 o
  -9   0   6        0.29        1.89      2.36 o
  -8   0   6       11.35       14.37      4.06 o
  -7   0   6        0.00       -1.35      2.28 o
  -6   0   6       48.04       50.94      8.28 o
  -5   0   6       22.52       20.51      3.32 o
  -4   0   6       63.73       62.85      3.86 o
  -3   0   6      704.43      721.35      9.30 o
  -2   0   6       24.50       28.60      1.48 o
  -1   0   6      452.06      431.07      6.96 o
   0   0   6       78.22       82.31      2.32 o
   1   0   6     1559.81     1702.48     19.10 o
   2   0   6      134.47      134.04      2.94 o
   3   0   6      676.11      678.84     12.47 o
   4   0   6      393.07      432.16     11.55 o
   5   0   6        1.39        4.12      1.55 o
   6   0   6        0.54        2.15      0.76 o
   7   0   6       56.84       59.62      8.69 o
   8   0   6        4.19        3.98      1.60 o
   9   0   6       27.33       28.19      3.58 o
  10   0   6       35.15       31.02      6.89 o
  11   0   6        2.79        1.67      1.83 o
  -9   1   6        1.37        1.48      2.60 o
  -8   1   6        2.08       -1.30      2.32 o
  -7   1   6        0.07        0.66      2.09 o
  -6   1   6        0.03       -1.07      3.33 o
  -5   1   6       14.50       18.11      8.13 o
  -4   1   6      413.22      441.45      9.97 o
  -3   1   6       27.88       26.41      1.55 o
  -2   1   6      923.78      995.45     12.29 o
  -1   1   6       35.68       47.16      1.93 o
   0   1   6       68.13       65.27      2.11 o
   1   1   6     2971.38     3160.53     33.90 o
   2   1   6     2595.46     2678.45     29.09 o
   3   1   6     1126.17     1144.46     19.53 o
   4   1   6       77.40       85.40      3.05 o
   5   1   6      411.83      418.32      8.43 o
   6   1   6       20.81       20.37      1.37 o
   7   1   6       34.64       35.49      2.12 o
   8   1   6        0.21        1.66      1.09 o
   9   1   6        7.99        6.96      1.76 o
  10   1   6      104.42      115.63      5.76 o
  11   1   6       16.26       17.98      3.17 o
  -9   2   6        2.95        6.31      3.84 o
  -8   2   6        0.35        0.98      2.27 o
  -7   2   6       10.47        6.52      2.54 o
  -6   2   6        1.63       -0.74      1.92 o
  -5   2   6       10.83        6.10      2.54 o
  -4   2   6       78.82       78.49      4.15 o
  -3   2   6      192.89      203.07      4.74 o
  -2   2   6       86.54       94.35      3.61 o
  -1   2   6      389.46      425.91      6.32 o
   0   2   6        4.58        7.87      1.16 o
   1   2   6      321.28      363.70      5.28 o
   2   2   6       42.26       54.69      3.18 o
   3   2   6      103.94       99.51      4.93 o
   4   2   6      184.60      207.33      5.17 o
   5   2   6      181.75      210.88      5.79 o
   6   2   6      125.70      121.77      2.78 o
   7   2   6      245.00      257.54      9.17 o
   8   2   6        6.41        5.96      2.39 o
   9   2   6       61.80       64.21      4.99 o
  10   2   6       32.55       27.54      4.44 o
  11   2   6       13.71       12.97      4.44 o
  -9   3   6       12.17       13.94      3.64 o
  -8   3   6       45.58       39.03      8.73 o
  -7   3   6       62.07       56.45      9.46 o
  -6   3   6       31.87       34.42      4.55 o
  -5   3   6      275.75      264.39      7.74 o
  -4   3   6       37.11       36.71      3.29 o
  -3   3   6      247.63      233.94      5.33 o
  -2   3   6        0.65        1.69      0.94 o
  -1   3   6      288.03      322.80      5.28 o
   0   3   6      757.97      754.10      9.65 o
   1   3   6        7.51        8.98      0.98 o
   2   3   6      518.51      580.26      9.51 o
   3   3   6      334.85      316.82     10.06 o
   4   3   6     1895.44     1772.78     23.99 o
   5   3   6      294.88      282.76      7.03 o
   6   3   6       16.55       15.46      0.99 o
   7   3   6      133.77      145.90      6.17 o
   8   3   6      299.61      299.77      9.63 o
   9   3   6      106.13       97.39      6.61 o
  10   3   6       47.05       43.91     10.66 o
  11   3   6       16.36       16.19      7.94 o
  -8   4   6       26.83       35.94      5.29 o
  -7   4   6       35.20       26.80      5.64 o
  -6   4   6       33.73       36.66      4.70 o
  -5   4   6        4.64       -0.73      3.08 o
  -4   4   6      218.07      214.43      6.74 o
  -3   4   6       55.96       53.27      3.03 o
  -2   4   6       75.47       74.59      2.70 o
  -1   4   6      396.78      457.32      6.85 o
   0   4   6      683.23      696.30      9.20 o
   1   4   6      696.86      701.65      8.98 o
   2   4   6       88.41       89.31      2.94 o
   3   4   6       40.32       44.40      2.53 o
   4   4   6      278.95      261.54      6.23 o
   5   4   6     1606.93     1625.08     22.23 o
   6   4   6       22.54       24.99      2.34 o
   7   4   6       53.33       62.77      5.09 o
   8   4   6       55.53       48.01      4.67 o
   9   4   6        3.12        4.35      2.45 o
  10   4   6      138.27      132.98      8.66 o
  11   4   6       11.70       13.58      7.69 o
  -8   5   6       20.31       20.46      4.26 o
  -7   5   6        7.60       11.08      3.42 o
  -6   5   6       45.72       51.86      5.62 o
  -5   5   6       39.45       46.30      4.09 o
  -4   5   6       69.47       64.33      3.14 o
  -3   5   6        0.07        0.67      1.25 o
  -2   5   6       46.11       51.91      2.66 o
  -1   5   6      192.93      201.08      4.14 o
   0   5   6        5.25        5.07      0.91 o
   1   5   6        1.02        2.46      0.80 o
   2   5   6      461.28      463.85     10.08 o
   3   5   6      418.52      463.14      9.85 o
   4   5   6      321.44      328.46      7.55 o
   5   5   6       80.80       82.33      3.29 o
   6   5   6       41.20       40.83      5.32 o
   7   5   6       32.67       31.42      4.05 o
   8   5   6        8.39        9.08      2.86 o
   9   5   6      152.56      143.90      9.25 o
  10   5   6        0.04       -4.30      2.15 o
  11   5   6        0.30        8.59      7.24 o
  -8   6   6        0.68        0.24      2.53 o
  -7   6   6       56.76       65.82      6.65 o
  -6   6   6      184.26      167.54      8.65 o
  -5   6   6        3.02        3.61      2.16 o
  -4   6   6        3.85        2.89      1.54 o
  -3   6   6        6.64        5.61      2.04 o
  -2   6   6        1.08        1.10      1.04 o
  -1   6   6      256.09      251.03      5.22 o
   0   6   6       78.98       84.44      2.92 o
   1   6   6        0.02        0.46      0.75 o
   2   6   6      560.32      524.01      9.40 o
   3   6   6       12.59       15.27      1.99 o
   4   6   6      427.17      451.62     16.34 o
   5   6   6       13.87       18.33      4.02 o
   6   6   6      677.83      684.70     13.82 o
   7   6   6      101.47      111.52      3.79 o
   8   6   6       11.20       10.16      3.15 o
   9   6   6        3.00        1.87      2.68 o
  10   6   6        0.61        2.11      2.61 o
  11   6   6        0.05       -2.00      3.13 o
  -7   7   6        0.06       -0.14      3.43 o
  -6   7   6        0.38        0.01      2.31 o
  -5   7   6        5.75        4.77      2.22 o
  -4   7   6        3.09        6.40      1.75 o
  -3   7   6        3.51        3.65      2.28 o
  -2   7   6        0.02        0.27      1.63 o
  -1   7   6        6.59        5.06      1.93 o
   0   7   6        0.04       -0.95      0.95 o
   1   7   6        6.77        8.08      1.44 o
   2   7   6       56.61       61.47      4.19 o
   3   7   6       68.54       81.81      3.34 o
   4   7   6       10.01       14.95      3.20 o
   5   7   6       87.25       75.81      6.23 o
   6   7   6      377.52      387.63     18.33 o
   7   7   6      705.37      719.86     17.47 o
   8   7   6      126.25      128.71      8.39 o
   9   7   6      123.15      131.05      8.60 o
  10   7   6       13.65       20.78      4.91 o
  11   7   6        8.12        9.32      3.98 o
  -7   8   6        2.48        3.50      3.09 o
  -6   8   6       56.12       42.44      4.71 o
  -5   8   6       11.11       12.22      2.86 o
  -4   8   6       54.06       53.79      3.55 o
  -3   8   6      297.39      250.27      7.00 o
  -2   8   6       93.58       98.26      5.26 o
  -1   8   6      174.64      177.52      4.71 o
   0   8   6      176.16      178.68      5.21 o
   1   8   6        2.68        3.63      2.50 o
   2   8   6      207.59      204.99      5.47 o
   3   8   6      165.29      174.03      9.45 o
   4   8   6       41.34       42.11     13.19 o
   5   8   6       51.44       54.24      8.41 o
   6   8   6      109.13      105.44      9.95 o
   7   8   6      114.77      120.12     21.10 o
   8   8   6       26.95       26.36      5.24 o
   9   8   6        1.31       -2.79      2.90 o
  10   8   6       39.47       41.86      6.54 o
  -6   9   6       58.01       60.90      5.49 o
  -5   9   6        0.14        1.71      2.25 o
  -4   9   6       11.12        6.95      2.62 o
  -3   9   6        5.15        7.55      2.06 o
  -2   9   6      399.02      410.18     19.70 o
  -1   9   6       50.92       49.54      3.51 o
   0   9   6      666.82      653.02     11.93 o
   1   9   6       25.57       25.74      2.59 o
   2   9   6        0.55       -0.11      1.39 o
   3   9   6       39.15       37.85      3.31 o
   4   9   6        9.97       13.45      4.54 o
   5   9   6        3.26        2.24      2.98 o
   6   9   6       12.21        6.23      3.59 o
   7   9   6        7.18        4.80      4.14 o
   8   9   6       38.41       42.91      6.17 o
   9   9   6        6.07        4.72      3.79 o
  10   9   6        0.48        1.81      3.92 o
  -5  10   6        2.47        0.22      5.78 o
  -4  10   6        5.79        4.35      3.74 o
  -3  10   6        5.82       10.07      2.77 o
  -2  10   6       33.76       30.61      4.75 o
  -1  10   6       19.36       20.00      6.36 o
   0  10   6      400.66      374.36      8.52 o
   1  10   6      123.62      119.90      4.66 o
   2  10   6      209.86      204.75      7.02 o
   3  10   6      644.23      682.51     14.58 o
   5  10   6        9.13        1.07      2.59 o
   6  10   6        8.09        4.00      3.13 o
   7  10   6       17.05       23.82      6.71 o
   8  10   6        9.33        8.31      4.79 o
   9  10   6       10.16       11.87      3.98 o
  10  10   6       11.82       16.88      5.36 o
  -5  11   6        6.07       10.68      4.45 o
  -4  11   6        3.10        4.44      3.03 o
  -3  11   6       12.27       11.75      3.10 o
  -2  11   6       23.99       19.01      4.56 o
  -1  11   6        0.01        1.36      2.81 o
   0  11   6       42.84       47.48      3.59 o
   1  11   6       52.33       60.88      3.78 o
   2  11   6       85.39       68.76      6.57 o
   3  11   6       24.07       16.27      3.31 o
   4  11   6      177.33      195.63     14.71 o
   6  11   6       28.49       18.56      5.25 o
   7  11   6        7.81       -0.79      2.64 o
   8  11   6        1.11       -1.16      2.94 o
   9  11   6       30.38       34.12      8.65 o
  -4  12   6        6.18       11.96      3.04 o
  -3  12   6       12.22       13.24      3.90 o
  -2  12   6       10.41       21.47      7.33 o
  -1  12   6       12.79        9.12      3.93 o
   0  12   6        3.42        5.35      2.60 o
   1  12   6       44.05       46.97      3.56 o
   2  12   6        2.72        3.88      2.08 o
   3  12   6       10.86       10.28      2.92 o
   4  12   6        0.43        0.79      3.91 o
   5  12   6        2.80        5.30      4.21 o
   8  12   6        4.58        8.89      4.86 o
  -2  13   6        8.64        5.59      5.66 o
  -1  13   6       22.23       28.76      3.90 o
   0  13   6       18.30       27.28      3.67 o
   1  13   6      101.94      105.26      4.91 o
   2  13   6        4.11        4.89      2.21 o
   3  13   6        1.77        0.88      4.85 o
   4  13   6        8.87       10.93      5.47 o
   5  13   6        6.36        5.98      4.77 o
   0  14   6        0.00        3.27      2.69 o
   1  14   6       15.19       19.11      4.61 o
   2  14   6      126.28      140.50      7.13 o
   3  14   6       27.75       29.42     11.53 o
   4  14   6        2.41        4.38      2.69 o
   5  14   6       10.33       15.22      6.54 o
   6  14   6        3.96        6.42      5.42 o
  -3 -11   7       21.87       26.52      3.56 o
  -2 -11   7       69.61       58.80      9.91 o
  -1 -11   7        0.03        0.39      2.86 o
   0 -11   7       13.99       16.50      4.59 o
   1 -11   7        6.52        1.85      4.27 o
   2 -11   7       10.22       13.38      5.43 o
   3 -11   7       19.18       21.43      4.10 o
  -5 -10   7        9.41        7.77      2.84 o
  -4 -10   7       13.18       17.37      3.40 o
  -3 -10   7        0.07        2.72      3.36 o
  -2 -10   7        0.00        1.13      1.93 o
  -1 -10   7        4.55        4.17      2.98 o
   0 -10   7        0.93       -0.62      3.16 o
   2 -10   7        0.23        5.40      6.68 o
   3 -10   7        0.24        3.51      2.85 o
   4 -10   7       17.47       25.43      3.68 o
   5 -10   7       23.25       21.54      6.76 o
  -6  -9   7       37.59       48.29      5.99 o
  -5  -9   7        0.83        1.68      2.56 o
  -4  -9   7       21.94       15.70      6.01 o
  -3  -9   7        1.52        5.31      2.74 o
  -2  -9   7       55.29       58.22      5.63 o
  -1  -9   7        0.27        1.13      2.71 o
   0  -9   7       56.80       63.19     10.38 o
   1  -9   7        0.11       -3.51      3.61 o
   2  -9   7       26.00       31.22      4.35 o
   3  -9   7        0.48        2.40      3.09 o
   4  -9   7       48.26       53.81      4.37 o
   5  -9   7       59.67       62.49      5.68 o
   6  -9   7        5.35        4.74      3.16 o
  -7  -8   7        6.62       -0.55      2.63 o
  -6  -8   7        7.05        4.28      4.64 o
  -5  -8   7       39.06       39.30      5.19 o
  -4  -8   7       62.60       50.67      5.82 o
  -3  -8   7       17.28       22.41      4.13 o
  -2  -8   7      290.39      291.17      6.54 o
  -1  -8   7       17.06       17.91      2.17 o
   0  -8   7      227.40      234.76      9.10 o
   1  -8   7       61.54       60.46      7.24 o
   2  -8   7       96.21      110.59      5.81 o
   3  -8   7       20.14       20.78      2.80 o
   4  -8   7      147.49      155.02      5.19 o
   5  -8   7        4.75        1.63      4.09 o
   6  -8   7        2.13        3.88      4.15 o
   7  -8   7        0.21       -0.67      3.80 o
  -7  -7   7        2.96        6.19      2.92 o
  -6  -7   7        3.56        3.04      2.35 o
  -5  -7   7       19.23       13.63      5.57 o
  -4  -7   7        4.60        5.92      2.71 o
  -3  -7   7       54.18       63.39      4.91 o
  -2  -7   7      249.57      248.75      6.43 o
  -1  -7   7       69.07       81.36      4.28 o
   0  -7   7       62.40       61.66      3.14 o
   1  -7   7      347.25      352.57     12.48 o
   2  -7   7       11.52       10.13      2.26 o
   3  -7   7        0.00        0.52      1.72 o
   4  -7   7      102.35      105.81      4.46 o
   5  -7   7       37.23       34.62      4.03 o
   6  -7   7        1.59        2.37      2.67 o
   7  -7   7        2.75        4.67      3.30 o
   8  -7   7        1.29       -0.21      4.39 o
  -8  -6   7        6.85        3.88      3.13 o
  -7  -6   7        1.41        2.97      2.99 o
  -6  -6   7       23.48       19.13      3.80 o
  -5  -6   7      169.77      167.96      8.20 o
  -4  -6   7      142.86      138.03      7.25 o
  -3  -6   7       92.33       99.08      4.57 o
  -2  -6   7        0.15       -1.63      1.26 o
  -1  -6   7        0.21       -0.74      1.61 o
   0  -6   7       61.56       63.88      3.47 o
   1  -6   7       18.17       19.37      1.84 o
   2  -6   7      803.38      798.17     14.07 o
   3  -6   7      109.12      109.87      4.48 o
   4  -6   7       63.71       66.63      3.40 o
   5  -6   7        0.01        1.14      1.90 o
   6  -6   7       15.19       13.00      4.74 o
   7  -6   7       23.20       21.29      4.43 o
   8  -6   7        3.22        1.04      2.83 o
  -8  -5   7       10.28        7.12      3.32 o
  -7  -5   7        4.02        5.01      4.76 o
  -6  -5   7        0.48        2.56      2.01 o
  -5  -5   7       98.53       82.75      6.64 o
  -4  -5   7      736.16      725.79     19.14 o
  -3  -5   7       21.10       16.95      2.45 o
  -2  -5   7       19.11       26.00      2.28 o
  -1  -5   7        1.09        3.40      1.44 o
   0  -5   7      110.22      114.52      3.49 o
   1  -5   7        2.22        1.71      1.43 o
   2  -5   7      235.84      226.60      6.10 o
   3  -5   7       30.51       28.54      2.68 o
   4  -5   7      216.35      245.36      9.56 o
   5  -5   7        7.83        6.72      2.65 o
   6  -5   7       16.83       10.27      4.29 o
   7  -5   7        6.62        7.08      3.21 o
   8  -5   7        0.71        1.55      2.24 o
   9  -5   7       14.28       14.21      6.75 o
  -8  -4   7        3.19        0.78      2.71 o
  -7  -4   7        2.48        2.31      2.72 o
  -6  -4   7        3.30        3.49      2.65 o
  -5  -4   7        1.78       -0.67      1.96 o
  -4  -4   7       51.88       44.46      3.95 o
  -3  -4   7      117.23      112.31      4.49 o
  -2  -4   7      160.68      150.04      4.20 o
  -1  -4   7      183.88      178.43      4.14 o
   0  -4   7       15.41       13.54      1.53 o
   1  -4   7      123.99      111.32      3.93 o
   2  -4   7      420.29      451.89      6.89 o
   3  -4   7        3.99        1.06      1.32 o
   4  -4   7        7.28        7.60      2.17 o
   5  -4   7       60.52       63.03      5.77 o
   6  -4   7      286.61      257.29     10.15 o
   7  -4   7        2.92        7.94      6.69 o
   8  -4   7      123.20      148.08      8.52 o
   9  -4   7       30.65       38.71      5.45 o
  -9  -3   7        0.29        1.49      2.65 o
  -8  -3   7        3.20        2.29      5.88 o
  -7  -3   7       95.30       81.49      8.12 o
  -6  -3   7      102.79      106.21      7.77 o
  -5  -3   7      158.92      154.82     13.08 o
  -4  -3   7        4.20        2.89      1.76 o
  -3  -3   7       56.75       60.14      3.73 o
  -2  -3   7       79.94       74.90      3.83 o
  -1  -3   7        7.66        4.53      1.15 o
   0  -3   7      276.11      260.95      4.91 o
   1  -3   7      117.04      113.36      3.72 o
   2  -3   7      203.88      201.33      4.04 o
   3  -3   7        7.03        7.87      1.33 o
   4  -3   7       41.23       34.51      3.07 o
   5  -3   7        1.17        1.59      2.32 o
   6  -3   7       56.99       48.75      5.04 o
   7  -3   7       22.44       14.11      5.10 o
   8  -3   7       31.44       25.40      4.53 o
   9  -3   7        0.01       -0.43      2.01 o
  10  -3   7        0.03       10.62      8.90 o
  -9  -2   7        0.04       -0.66      2.20 o
  -8  -2   7        4.57        0.91      2.26 o
  -7  -2   7        0.27       -1.19      2.05 o
  -6  -2   7        0.32       -0.65      1.89 o
  -5  -2   7       34.58       34.52      5.43 o
  -4  -2   7       12.15       11.27      2.32 o
  -3  -2   7        5.25        3.09      1.22 o
  -2  -2   7      142.85      163.30      4.16 o
  -1  -2   7        1.21        0.96      0.87 o
   0  -2   7      603.36      637.99      8.14 o
   1  -2   7      513.00      522.26      8.24 o
   2  -2   7       77.48       81.84      2.67 o
   3  -2   7      220.16      226.87      4.07 o
   4  -2   7      101.18      108.28      4.41 o
   5  -2   7      237.63      236.44      9.84 o
   6  -2   7      445.64      431.55     19.21 o
   7  -2   7       25.76       30.04      9.21 o
   8  -2   7       11.78        1.80      5.92 o
   9  -2   7        8.31        7.80      7.78 o
  10  -2   7       43.22       55.99     13.46 o
  -9  -1   7        2.80        4.56      2.89 o
  -8  -1   7       19.59       27.67      4.40 o
  -7  -1   7      112.49      102.09      6.88 o
  -6  -1   7        6.92        8.79      2.59 o
  -5  -1   7      665.55      709.46     23.10 o
  -4  -1   7      390.94      400.44     16.22 o
  -3  -1   7      238.86      242.20      7.05 o
  -2  -1   7      311.72      307.99      6.00 o
  -1  -1   7       52.50       54.60      2.60 o
   0  -1   7       25.64       30.44      1.80 o
   1  -1   7     1792.77     1803.12     22.48 o
   2  -1   7      151.76      153.63      3.54 o
   3  -1   7      252.29      243.79      5.17 o
   4  -1   7       33.06       33.09      3.52 o
   5  -1   7       95.08       93.49      5.12 o
   6  -1   7        1.39       -0.79      2.21 o
   7  -1   7       39.68       42.79     10.09 o
   8  -1   7       51.26       47.09     11.30 o
   9  -1   7        0.15       -2.54      1.28 o
  10  -1   7        0.00        5.34      3.24 o
  -9   0   7       15.24       14.32      3.61 o
  -8   0   7       45.15       55.55      5.89 o
  -7   0   7       32.25       52.76      5.58 o
  -6   0   7       38.25       31.90      4.32 o
  -5   0   7      484.97      486.80     14.45 o
  -4   0   7        0.24       -1.43      2.02 o
  -3   0   7       66.76       75.92      2.86 o
  -2   0   7      317.12      349.57      5.76 o
  -1   0   7        5.45        6.03      1.07 o
   0   0   7       29.70       36.31      2.21 o
   1   0   7       45.14       50.87      1.99 o
   2   0   7     3287.50     3371.34     40.67 o
   3   0   7      131.30      119.49      3.38 o
   4   0   7      623.36      619.36     11.94 o
   5   0   7       21.73       22.45      2.46 o
   6   0   7      128.01      130.52      5.71 o
   7   0   7       51.39       51.81      3.73 o
   8   0   7       55.03       52.24      3.83 o
   9   0   7        1.59        0.38      3.44 o
  10   0   7       18.22       12.56      3.06 o
  11   0   7        0.07        1.72      3.61 o
  -9   1   7      104.90      119.42      8.52 o
  -8   1   7       27.18       27.27     10.74 o
  -7   1   7       26.38       24.96      9.60 o
  -6   1   7        9.11        3.52      2.13 o
  -5   1   7       75.26       75.25      7.35 o
  -4   1   7       78.14       80.83      5.78 o
  -3   1   7      120.98      101.09      3.23 o
  -2   1   7      101.11      106.92      3.45 o
  -1   1   7        1.86        1.69      0.89 o
   0   1   7     1946.79     2136.45     24.04 o
   1   1   7      138.98      130.55      3.01 o
   2   1   7     1978.17     2108.49     26.09 o
   3   1   7      282.71      285.23      8.33 o
   4   1   7      102.66      104.76      8.12 o
   5   1   7       34.03       31.01      2.34 o
   6   1   7       41.10       47.06      2.15 o
   7   1   7        6.54        6.01      1.73 o
   8   1   7       23.26       30.42      6.28 o
   9   1   7      229.82      223.25     12.03 o
  10   1   7       51.39       55.50     10.03 o
  11   1   7        6.46        4.40      4.72 o
  -8   2   7        0.64        3.65      2.74 o
  -7   2   7       33.01       32.86      8.80 o
  -6   2   7       64.76       75.66      6.50 o
  -5   2   7       88.00       81.07      6.45 o
  -4   2   7      773.64      732.83     14.97 o
  -3   2   7        2.93        2.78      1.26 o
  -2   2   7       55.18       59.14      2.83 o
  -1   2   7      919.52      976.05     12.32 o
   0   2   7     2588.03     2765.78     30.50 o
   1   2   7      109.85      107.93      2.68 o
   2   2   7        0.42        0.26      0.76 o
   3   2   7      263.67      249.13      6.28 o
   4   2   7      452.51      396.46     47.07 o
   5   2   7      293.52      314.06      5.94 o
   6   2   7        0.01        0.60      0.88 o
   7   2   7        0.78        1.19      0.74 o
   8   2   7      243.38      252.59     16.26 o
   9   2   7       91.56       87.75      4.36 o
  10   2   7       51.19       46.55      3.48 o
  11   2   7        7.68        1.68      1.92 o
  -8   3   7        2.32       -3.91      2.22 o
  -7   3   7       39.88       31.90      4.76 o
  -6   3   7      162.64      144.87      7.80 o
  -5   3   7       28.46       29.24      3.50 o
  -4   3   7      234.83      232.25      7.33 o
  -3   3   7       55.47       51.58      2.96 o
  -2   3   7      115.70      123.97      3.46 o
  -1   3   7       96.13      104.20      2.90 o
   0   3   7      142.43      149.01      3.38 o
   1   3   7      184.97      208.63      3.90 o
   2   3   7        9.39        4.35      0.81 o
   3   3   7      636.46      661.88     14.30 o
   4   3   7      201.02      181.12      5.18 o
   5   3   7     1084.64     1120.45     16.80 o
   6   3   7       11.81       11.22      1.33 o
   7   3   7      254.81      276.76      5.36 o
   8   3   7      242.30      233.56      4.48 o
   9   3   7       78.57       71.52      3.61 o
  10   3   7        7.15        4.68      1.61 o
  11   3   7        9.96        8.97      2.04 o
  -8   4   7        2.45        0.68      7.75 o
  -7   4   7        0.01        2.74      2.60 o
  -6   4   7        4.99        3.48      2.42 o
  -5   4   7      251.92      249.42      9.25 o
  -4   4   7      296.63      270.83      6.04 o
  -3   4   7      123.50      122.14      4.18 o
  -2   4   7        1.01       -1.29      0.87 o
  -1   4   7      213.56      222.08      4.79 o
   0   4   7      596.38      608.14      8.47 o
   1   4   7        9.47        6.86      1.20 o
   2   4   7        0.43        0.86      0.69 o
   3   4   7      815.18      821.17     15.50 o
   4   4   7       62.39       68.09      6.67 o
   5   4   7       78.07       79.80      2.67 o
   6   4   7      160.92      149.95      3.60 o
   7   4   7      160.96      165.79      3.70 o
   8   4   7       49.63       53.64      2.48 o
   9   4   7       26.00       30.46      4.28 o
  10   4   7       31.11       31.36      9.99 o
  11   4   7        6.47       12.32      7.91 o
  -8   5   7        0.00        2.06      3.09 o
  -7   5   7       24.29       17.77      3.96 o
  -6   5   7        0.37       -1.04      2.15 o
  -5   5   7      198.60      200.25      7.30 o
  -4   5   7       14.09       10.41      2.56 o
  -3   5   7       37.34       38.50      2.94 o
  -2   5   7        4.08        3.33      1.23 o
  -1   5   7      127.52      137.38      4.53 o
   0   5   7      776.14      838.13     12.84 o
   1   5   7        7.63        8.11      1.26 o
   2   5   7      414.27      452.77      7.03 o
   3   5   7        9.81       12.22      2.23 o
   4   5   7      149.12      162.61      7.70 o
   5   5   7      272.07      285.33      5.88 o
   6   5   7        2.19        3.02      1.27 o
   7   5   7       61.09       62.28      3.05 o
   8   5   7       19.32       22.02      3.74 o
   9   5   7        3.24        3.45      3.06 o
  10   5   7        0.18        1.64      2.73 o
  11   5   7        0.16        3.71      6.46 o
  -7   6   7        3.00       -0.83      2.40 o
  -6   6   7       11.74       14.63      3.70 o
  -5   6   7       12.89        9.02      2.60 o
  -4   6   7        9.27        7.52      1.82 o
  -3   6   7       30.79       24.00      2.60 o
  -2   6   7        9.63       10.44      1.93 o
  -1   6   7       69.94       74.76      2.96 o
   0   6   7      250.11      250.48      5.36 o
   1   6   7       21.19       24.79      1.97 o
   2   6   7      198.39      199.38      4.07 o
   3   6   7       17.38       16.16      1.79 o
   4   6   7      239.35      252.64      6.86 o
   5   6   7      398.60      403.70      9.36 o
   6   6   7      222.04      216.52      8.54 o
   7   6   7      116.67      118.44      7.60 o
   8   6   7      159.31      151.47      7.22 o
   9   6   7       29.11       28.55      4.35 o
  10   6   7       83.44       91.62      7.25 o
  -7   7   7        3.79        3.01      2.82 o
  -6   7   7        7.90        8.93      3.27 o
  -5   7   7       39.76       36.68      4.22 o
  -4   7   7      125.67      125.06      4.61 o
  -3   7   7       10.00       15.55      2.34 o
  -2   7   7      295.82      272.53      8.15 o
  -1   7   7      147.47      133.18      4.01 o
   0   7   7       58.88       54.95      2.69 o
   1   7   7       37.10       38.20      2.67 o
   2   7   7        3.94        6.47      1.17 o
   3   7   7        4.24        3.06      1.26 o
   4   7   7        7.17        7.28      1.71 o
   5   7   7      439.23      428.28     10.04 o
   6   7   7        1.13        1.07      2.67 o
   7   7   7       36.71       44.31      5.97 o
   8   7   7        9.56        7.09      4.03 o
   9   7   7        1.87        0.57      3.18 o
  10   7   7        9.06       15.76      6.90 o
  11   7   7        3.05        7.37      4.12 o
  -6   8   7        0.01       -0.77      3.00 o
  -5   8   7       17.66       16.70      3.29 o
  -4   8   7      109.59      104.19      4.61 o
  -3   8   7      274.01      251.63      6.83 o
  -2   8   7      147.29      170.74      6.82 o
  -1   8   7      542.58      534.74     10.48 o
   0   8   7       90.56       80.90      3.89 o
   1   8   7       14.76       16.73      1.88 o
   2   8   7      208.54      205.53      4.73 o
   3   8   7      295.39      287.52      6.73 o
   4   8   7        4.50        4.99      1.88 o
   5   8   7        0.07       -0.35      2.17 o
   6   8   7       21.63       25.15      6.24 o
   7   8   7      171.42      150.43     12.23 o
   8   8   7      132.25      113.92     13.21 o
   9   8   7       66.53       60.40      8.01 o
  10   8   7       14.51       12.68      4.54 o
  -6   9   7       40.20       42.99      5.00 o
  -5   9   7      123.61      141.50      7.20 o
  -4   9   7       32.07       33.75      4.16 o
  -3   9   7        0.24        5.47      2.40 o
  -2   9   7      168.83      167.27      8.56 o
  -1   9   7      421.59      402.07     10.46 o
   0   9   7     1082.87     1062.23     17.39 o
   1   9   7        2.61        4.74      1.80 o
   2   9   7      125.73      128.03      4.64 o
   3   9   7        6.05        8.45      1.95 o
   4   9   7       87.12       97.34      5.71 o
   5   9   7       37.23       30.43      3.65 o
   6   9   7      220.83      218.44     14.97 o
   7   9   7      109.38       93.90     11.99 o
   8   9   7       24.86       14.61      5.68 o
   9   9   7       51.89       83.73     12.48 o
  10   9   7       15.86        7.21      5.74 o
  -5  10   7       46.11       45.81      6.42 o
  -4  10   7       10.30       14.85      2.95 o
  -3  10   7        7.18       14.41      3.09 o
  -2  10   7        6.79        6.49      6.13 o
  -1  10   7       28.87       32.06      6.57 o
   0  10   7        0.51       -3.06      1.53 o
   1  10   7     1068.47     1073.44     17.47 o
   2  10   7      850.75      880.68     17.71 o
   3  10   7       19.87       11.14      2.55 o
   4  10   7        1.06        1.51      2.12 o
   5  10   7       14.25        7.99      2.29 o
   6  10   7       15.01       17.06      5.76 o
   7  10   7        0.45        2.83      3.85 o
   8  10   7       16.28       19.93      6.02 o
   9  10   7        7.09       16.86      6.46 o
  10  10   7       31.37       26.40      8.49 o
  -4  11   7       23.51       26.99      3.63 o
  -3  11   7       40.64       47.07      6.05 o
  -2  11   7        6.82        2.22      3.24 o
  -1  11   7      159.91      156.69      8.51 o
   0  11   7        3.14        4.59      2.15 o
   1  11   7        6.95       12.21      2.21 o
   2  11   7       38.79       35.34      3.66 o
   3  11   7        1.73        3.10      2.28 o
   4  11   7        4.82        0.13      2.05 o
   5  11   7       81.55       91.51      7.18 o
   6  11   7       37.77       31.17      6.98 o
   7  11   7        3.94        4.56      3.16 o
   8  11   7        3.81        5.86      4.67 o
   9  11   7       13.28       16.15      5.76 o
  -3  12   7        0.00       -1.40      3.65 o
  -2  12   7       19.94       26.24      8.05 o
  -1  12   7        0.51       -2.53      2.18 o
   0  12   7        2.12       -0.63      2.35 o
   1  12   7       57.45       51.48      6.48 o
   2  12   7        0.68        2.51      1.97 o
   3  12   7        0.80       -0.60      1.90 o
   4  12   7        0.12        1.93      4.18 o
   5  12   7        0.66        2.31      2.39 o
   7  12   7       10.54        4.08      4.16 o
   8  12   7        0.39        5.25      3.76 o
  -2  13   7       15.23       16.97      4.51 o
  -1  13   7        4.92       11.60      3.03 o
   0  13   7       41.31       36.59      4.14 o
   1  13   7       22.83       25.95      3.47 o
   2  13   7        7.47       11.71      5.75 o
   3  13   7       15.40       13.42      3.46 o
   4  13   7        7.97        4.83      2.55 o
   5  13   7        2.90        2.60      2.34 o
   0  14   7        0.34       -0.20      2.64 o
   1  14   7       51.68       60.44      8.83 o
   2  14   7        2.33        7.14      2.51 o
   3  14   7       11.08       16.90      4.90 o
   4  14   7        1.25        0.65      2.45 o
   5  14   7        0.51        1.87      2.57 o
   6  14   7       11.88       10.11      3.44 o
  -2 -11   8        2.65        6.43      6.33 o
  -1 -11   8      105.51      123.51      7.30 o
   0 -11   8        0.30       -0.30      2.99 o
   1 -11   8        0.24       -3.02      3.78 o
  -4 -10   8        0.97       -1.51      2.31 o
  -3 -10   8        5.98        3.57      3.91 o
  -2 -10   8        0.29        2.41      5.43 o
  -1 -10   8       22.83       26.38      4.32 o
   0 -10   8       14.37       13.94      3.90 o
   2 -10   8        1.19        6.68      3.18 o
   3 -10   8        0.28       -0.38      5.87 o
   4 -10   8       56.09       54.89      5.65 o
  -5  -9   8       17.58       20.17      4.38 o
  -4  -9   8       16.70       14.60      3.96 o
  -3  -9   8        3.81        2.95      1.94 o
  -2  -9   8        0.42        3.56      1.60 o
  -1  -9   8        0.00       -0.56      2.87 o
   0  -9   8       88.27      103.48      6.91 o
   2  -9   8       10.95       13.58      3.64 o
   3  -9   8        9.16        8.43      3.29 o
   4  -9   8        7.14       11.35      2.66 o
   5  -9   8       11.52        7.85      4.82 o
  -6  -8   8        3.57        6.57      3.08 o
  -5  -8   8        3.71        4.68      3.40 o
  -4  -8   8        9.66        9.43      3.43 o
  -3  -8   8      116.40      109.07      6.71 o
  -2  -8   8        2.27        3.18      1.63 o
  -1  -8   8        0.12       -1.49      1.41 o
   0  -8   8        5.29       -0.06      3.27 o
   1  -8   8        9.61       10.49      4.21 o
   2  -8   8       28.77       29.01      3.82 o
   3  -8   8      148.32      145.93      8.88 o
   4  -8   8       93.41      100.50      4.67 o
   5  -8   8       71.59       71.58      5.94 o
   6  -8   8       13.08       15.28      4.30 o
  -7  -7   8       37.98       32.96      5.22 o
  -6  -7   8       13.50        9.80      3.65 o
  -5  -7   8        2.70        0.74      2.18 o
  -4  -7   8       13.18       16.62      3.60 o
  -3  -7   8        5.77       14.00      2.94 o
  -2  -7   8        1.38        1.92      1.61 o
  -1  -7   8       10.57       10.99      2.48 o
   0  -7   8        5.03        3.84      2.64 o
   1  -7   8        1.68        4.75      2.50 o
   2  -7   8        1.59        1.80      1.91 o
   3  -7   8        6.24        6.39      2.13 o
   4  -7   8        3.92        2.53      1.68 o
   5  -7   8        0.16       -0.55      1.90 o
   6  -7   8        1.54       -1.07      2.27 o
   7  -7   8        8.01        9.92      4.84 o
  -7  -6   8       10.89       13.16      4.14 o
  -6  -6   8        3.86        1.46      3.78 o
  -5  -6   8        8.61        3.85      2.48 o
  -4  -6   8      186.13      166.58      8.68 o
  -3  -6   8       14.24       16.94      2.76 o
  -2  -6   8      178.37      179.63      4.92 o
  -1  -6   8       12.00       11.92      2.03 o
   0  -6   8       49.64       59.38      4.05 o
   1  -6   8        0.71       -1.45      1.73 o
   2  -6   8       20.82       24.21      2.82 o
   3  -6   8       39.08       48.45      3.45 o
   4  -6   8      129.34      126.87      4.24 o
   5  -6   8       18.88       14.43      3.07 o
   6  -6   8       22.81       28.96      6.61 o
   7  -6   8       19.54       15.80      4.03 o
   8  -6   8        0.50       -1.19      4.43 o
  -8  -5   8       10.77        5.48      3.40 o
  -7  -5   8        3.40        7.74      3.04 o
  -6  -5   8        0.47        3.01      3.57 o
  -5  -5   8       64.18       59.60     10.18 o
  -4  -5   8       86.44       95.60      4.93 o
  -3  -5   8      331.42      311.97      8.07 o
  -2  -5   8        0.95        1.72      1.44 o
  -1  -5   8      123.62      125.34      4.86 o
   0  -5   8       92.21       92.90      4.27 o
   1  -5   8      266.89      248.88      5.91 o
   2  -5   8        1.66       -1.72      1.54 o
   3  -5   8        6.61        6.09      1.83 o
   4  -5   8       64.30       66.41      4.92 o
   5  -5   8        1.46        0.36      1.96 o
   6  -5   8        3.41        1.45      2.25 o
   7  -5   8        9.72       10.50      3.37 o
   8  -5   8       18.47        8.70      6.22 o
   9  -5   8       13.90        8.50      3.50 o
  -8  -4   8       12.55       11.31      4.18 o
  -7  -4   8       25.26       14.44      4.33 o
  -6  -4   8        1.21       -0.60      2.80 o
  -5  -4   8      141.85      157.29      7.97 o
  -4  -4   8        4.07        6.11      2.70 o
  -3  -4   8       68.01       64.78      4.23 o
  -2  -4   8       40.97       48.39      2.98 o
  -1  -4   8       34.49       33.68      2.61 o
   0  -4   8        0.37        1.38      1.17 o
   1  -4   8       11.59        9.72      1.72 o
   2  -4   8      151.89      157.36      5.06 o
   3  -4   8      121.67      120.70      4.32 o
   4  -4   8        5.04        5.92      3.08 o
   5  -4   8      316.26      272.04     10.57 o
   6  -4   8      175.55      156.79      8.15 o
   7  -4   8      144.78      135.81      8.64 o
   8  -4   8       44.25       45.94      5.73 o
   9  -4   8        5.31        2.95      2.60 o
  -8  -3   8       29.92       42.71      7.56 o
  -7  -3   8        8.49        6.25      3.50 o
  -6  -3   8        2.77        5.62      2.51 o
  -5  -3   8      196.24      183.43      8.45 o
  -4  -3   8      120.01      116.07      5.03 o
  -3  -3   8       26.56       33.02      2.26 o
  -2  -3   8        2.97        2.28      1.44 o
  -1  -3   8      194.12      194.29      4.42 o
   0  -3   8        3.05        5.46      1.28 o
   1  -3   8       41.94       43.00      2.36 o
   2  -3   8       39.71       48.41      2.41 o
   3  -3   8      130.08      122.15      3.65 o
   4  -3   8        0.36        2.31      2.28 o
   5  -3   8       49.04       41.30      4.64 o
   6  -3   8      129.51      104.65      6.83 o
   7  -3   8      275.12      238.05      9.93 o
   8  -3   8        0.27       -3.19      1.90 o
   9  -3   8       24.86       23.88      6.86 o
  10  -3   8       42.65       43.34     12.60 o
  -8  -2   8        1.37       -0.88      2.39 o
  -7  -2   8       17.12       24.71      4.87 o
  -6  -2   8       12.58        6.30      3.20 o
  -5  -2   8       74.42       77.12      7.57 o
  -4  -2   8       14.71       18.44      3.01 o
  -3  -2   8       13.14       17.70      1.83 o
  -2  -2   8       92.74       92.96      3.53 o
  -1  -2   8      101.27      104.02      3.17 o
   0  -2   8       33.16       30.36      1.86 o
   1  -2   8        0.33       -0.56      1.08 o
   2  -2   8       13.09       14.97      1.65 o
   3  -2   8      259.44      241.61      5.74 o
   4  -2   8      137.88      132.88      5.11 o
   5  -2   8      189.88      180.68      7.78 o
   6  -2   8       15.88       19.49      3.43 o
   7  -2   8        5.33        4.19      2.13 o
   8  -2   8       18.39       28.00      9.13 o
   9  -2   8       20.25       11.42      8.47 o
  10  -2   8       58.29       57.03     13.79 o
  -8  -1   8        0.68        1.15      2.91 o
  -7  -1   8       15.45       11.17      4.42 o
  -6  -1   8        0.02        1.06      2.41 o
  -5  -1   8       57.59       55.36      5.41 o
  -4  -1   8      291.91      282.74      8.27 o
  -3  -1   8      708.34      689.03     10.91 o
  -2  -1   8     1061.33     1061.02     15.29 o
  -1  -1   8      405.22      421.60      8.40 o
   0  -1   8      215.31      256.08      4.90 o
   1  -1   8       77.43       78.97      2.80 o
   2  -1   8        4.54        2.27      1.16 o
   3  -1   8      215.74      231.99      5.37 o
   4  -1   8      168.61      172.08      7.08 o
   5  -1   8        8.22        9.04      2.40 o
   6  -1   8      193.57      190.61      9.93 o
   7  -1   8       11.33       20.33      8.45 o
   8  -1   8        1.18        0.28      6.34 o
   9  -1   8       26.83       26.70     10.42 o
  10  -1   8        2.65        6.67      7.89 o
  -8   0   8        0.03        0.92      2.26 o
  -7   0   8        1.42       -0.44      1.99 o
  -6   0   8       24.23       24.09      3.98 o
  -5   0   8       70.80       65.71      7.22 o
  -4   0   8       75.64       69.51      4.71 o
  -3   0   8      963.65      938.62     13.91 o
  -2   0   8      202.45      211.40      4.47 o
  -1   0   8        3.11        2.34      1.05 o
   0   0   8       22.12       20.37      1.66 o
   1   0   8      493.98      554.59      7.89 o
   2   0   8       20.89       26.01      1.82 o
   3   0   8      815.65      813.09     13.15 o
   4   0   8      258.57      257.73      5.59 o
   5   0   8       38.38       35.72      3.62 o
   6   0   8       78.26       85.45     12.40 o
   7   0   8        6.96       17.31      7.52 o
   8   0   8       18.77       21.01      6.61 o
   9   0   8        3.34        4.21      1.91 o
  10   0   8       22.80       20.91      3.36 o
  11   0   8        4.97        6.22      2.53 o
  -8   1   8        0.35       -2.70      2.21 o
  -7   1   8       10.63       13.03      5.09 o
  -6   1   8       33.08       20.80      3.90 o
  -5   1   8      209.34      207.33      9.06 o
  -4   1   8        5.21        5.06      2.08 o
  -3   1   8      226.42      217.64      5.13 o
  -2   1   8      142.15      140.74      4.10 o
  -1   1   8      268.04      259.71      4.94 o
   0   1   8      760.95      798.26     10.62 o
   1   1   8      225.29      256.16      4.64 o
   2   1   8      127.46      138.71      3.45 o
   3   1   8     1155.15     1157.16     19.28 o
   4   1   8      859.11      870.33     16.24 o
   5   1   8       46.85       43.82      3.85 o
   6   1   8       88.00      102.33      3.99 o
   7   1   8       13.20       10.14      2.20 o
   8   1   8       47.27       46.07     10.68 o
   9   1   8       11.44       29.68      9.87 o
  10   1   8        3.98        4.38      5.85 o
  11   1   8        0.25        4.54      2.12 o
  -8   2   8       16.01       15.54      5.20 o
  -7   2   8        0.54        2.12      2.46 o
  -6   2   8      106.47      109.20      7.20 o
  -5   2   8      237.63      230.14      9.74 o
  -4   2   8      114.76      124.00      5.55 o
  -3   2   8        0.13       -0.58      1.10 o
  -2   2   8       36.69       35.61      2.19 o
  -1   2   8        4.15        6.15      1.17 o
   0   2   8      280.99      318.69      5.47 o
   1   2   8      648.93      662.60     10.05 o
   2   2   8      415.63      419.38      8.04 o
   3   2   8      123.69      124.03      3.71 o
   4   2   8      153.06      160.93      5.11 o
   5   2   8       22.51       27.84      3.04 o
   6   2   8       16.28       20.13      2.18 o
   7   2   8       49.88       50.24      3.91 o
   8   2   8        3.20        4.16      1.69 o
   9   2   8        0.71       -0.81      2.25 o
  10   2   8        8.20        2.27      4.67 o
  11   2   8        0.01        3.30      1.96 o
  -8   3   8       21.94       17.06      4.55 o
  -7   3   8        1.74        2.21      3.46 o
  -6   3   8       36.61       37.81      5.18 o
  -5   3   8       35.78       36.95      4.33 o
  -4   3   8      115.54      140.61      6.02 o
  -3   3   8        0.00       -1.83      1.84 o
  -2   3   8        8.05        6.62      1.29 o
  -1   3   8        2.80        1.62      1.54 o
   0   3   8       53.17       54.02      2.46 o
   1   3   8      777.15      812.37     11.88 o
   2   3   8       17.65       15.19      1.41 o
   3   3   8        0.44        0.63      1.07 o
   4   3   8     1420.46     1451.75     25.24 o
   5   3   8       20.63       23.66      2.33 o
   6   3   8       39.42       39.23      2.89 o
   7   3   8        3.20        3.14      1.31 o
   8   3   8        9.66        9.73      1.89 o
   9   3   8        0.23        0.06      1.49 o
  10   3   8        0.93        0.66      2.42 o
  11   3   8       10.96       14.63      2.59 o
  -8   4   8        0.01        0.12      2.69 o
  -7   4   8        2.65        2.19      3.05 o
  -6   4   8        7.53        9.05      3.67 o
  -5   4   8       89.22       85.41      6.88 o
  -4   4   8       65.41       61.23      2.66 o
  -3   4   8       42.18       41.59      3.00 o
  -2   4   8       62.16       74.57      5.69 o
  -1   4   8      422.02      455.73      7.30 o
   0   4   8       88.28       93.34      2.90 o
   1   4   8      462.80      523.13      8.53 o
   2   4   8      824.54      833.08     10.46 o
   3   4   8      226.53      242.76      5.58 o
   4   4   8       15.47       13.77      1.96 o
   5   4   8       98.96       93.03      3.88 o
   6   4   8      309.49      306.51     11.28 o
   7   4   8        3.55        1.34      1.49 o
   8   4   8        2.10        0.83      1.12 o
   9   4   8       36.70       44.71      3.05 o
  10   4   8        4.56        3.21      5.12 o
  11   4   8        4.78       10.63      7.53 o
  -7   5   8        0.14        1.83      2.91 o
  -6   5   8        4.33       -0.24      2.34 o
  -5   5   8        0.10       -0.32      2.03 o
  -4   5   8       37.60       34.18      2.70 o
  -3   5   8       26.32       30.83      2.82 o
  -2   5   8      112.92      112.70      4.26 o
  -1   5   8      410.38      415.40      7.45 o
   0   5   8        0.17       -0.68      0.88 o
   1   5   8       43.86       48.06      2.61 o
   2   5   8      156.14      151.81      3.12 o
   3   5   8       38.43       39.53      2.60 o
   4   5   8     1124.84     1107.18     23.25 o
   5   5   8      418.61      397.60      9.40 o
   6   5   8      102.35       93.79      4.05 o
   7   5   8       31.80       25.53      2.46 o
   8   5   8        1.83        3.15      2.15 o
   9   5   8        7.22        6.24      1.47 o
  10   5   8        2.63        2.34      7.09 o
  11   5   8        0.86        4.42      7.61 o
  -7   6   8        6.68       11.20      3.74 o
  -6   6   8        4.41        0.50      2.62 o
  -5   6   8       66.78       83.13      5.88 o
  -4   6   8       22.70       17.91      2.43 o
  -3   6   8       35.84       34.18      4.43 o
  -2   6   8        4.57        4.00      1.84 o
  -1   6   8      314.35      290.90      5.73 o
   0   6   8      199.26      192.45     13.11 o
   1   6   8       11.19       14.77      1.78 o
   2   6   8      667.28      659.96      9.96 o
   3   6   8       14.03       12.96      1.81 o
   4   6   8       19.02       14.90      2.40 o
   5   6   8       92.03      106.68      5.01 o
   6   6   8        0.86        1.96      1.45 o
   7   6   8       51.09       42.64      3.85 o
   8   6   8       33.85       33.95      2.72 o
   9   6   8       15.53       14.55      2.99 o
  10   6   8       15.02        9.58      1.77 o
  11   6   8       23.56       24.46      9.26 o
  -7   7   8       10.21       12.56      4.03 o
  -6   7   8        2.44        5.45      2.54 o
  -5   7   8        0.15        0.66      2.23 o
  -4   7   8        3.52        4.77      1.77 o
  -3   7   8        0.14        0.88      1.70 o
  -2   7   8       82.84       81.64      4.31 o
  -1   7   8        3.50        1.02      1.32 o
   0   7   8      541.66      512.09     10.00 o
   1   7   8      582.67      535.51     10.72 o
   2   7   8       58.72       56.04      2.72 o
   3   7   8        0.03        0.72      1.29 o
   4   7   8      133.68      146.47      5.52 o
   5   7   8      168.90      176.37     10.39 o
   6   7   8        6.78        6.37      1.81 o
   7   7   8       41.99       47.14      3.55 o
   8   7   8      299.11      277.04      7.70 o
   9   7   8       23.67       20.83      2.44 o
  10   7   8      168.57      180.45      6.30 o
  -6   8   8       24.95       27.39      4.19 o
  -5   8   8        1.86        2.75      2.46 o
  -4   8   8       12.44        6.77      1.96 o
  -3   8   8      340.37      320.04      8.99 o
  -2   8   8       25.10       13.43      3.94 o
  -1   8   8      426.16      437.52      9.30 o
   0   8   8       24.54       27.00      2.82 o
   1   8   8      523.47      541.43      9.40 o
   2   8   8       63.13       69.56      3.36 o
   3   8   8      553.68      531.58     10.41 o
   4   8   8       12.17       10.68      3.20 o
   5   8   8        1.69        6.45      1.84 o
   6   8   8      271.85      268.59     11.54 o
   7   8   8       53.44       54.79      5.81 o
   8   8   8       50.69       48.92      6.93 o
   9   8   8        0.00        0.16      2.22 o
  10   8   8        5.98        7.18      2.95 o
  -5   9   8        0.04       -4.61      3.22 o
  -4   9   8       33.43       37.64      4.34 o
  -3   9   8       65.63       59.52      4.83 o
  -2   9   8      163.34      146.24      8.21 o
  -1   9   8      101.14       98.95      7.00 o
   0   9   8       40.03       40.76      3.28 o
   1   9   8       50.58       49.89      3.43 o
   2   9   8      396.34      387.60      7.55 o
   3   9   8       50.79       47.56      3.96 o
   4   9   8        6.31        6.21      2.29 o
   5   9   8        5.30        2.97      1.83 o
   6   9   8      160.49      138.10     11.98 o
   7   9   8       44.24       55.63      9.09 o
   8   9   8       30.40       33.06      7.73 o
   9   9   8        3.49        0.55      4.47 o
  10   9   8       21.49       26.84      7.72 o
  -5  10   8        0.61       -1.24      3.95 o
  -4  10   8       78.72       95.71      9.27 o
  -3  10   8        2.94        4.30      2.56 o
  -2  10   8        8.15        7.60      3.65 o
  -1  10   8       85.82       74.58      6.72 o
   0  10   8      252.54      257.10      6.98 o
   1  10   8       16.57       19.47      2.50 o
   2  10   8      237.96      221.10      7.50 o
   3  10   8      112.09      122.51      8.22 o
   4  10   8        2.00        1.25      2.96 o
   5  10   8       72.04       63.45      5.61 o
   6  10   8      116.07      113.09      6.52 o
   7  10   8       65.56       85.89     11.91 o
   8  10   8        0.01        2.26      4.15 o
   9  10   8        2.57       13.55      6.16 o
  10  10   8        0.19        3.12      4.93 o
  -4  11   8        3.65       -0.65      2.53 o
  -3  11   8        0.02       -0.25      2.34 o
  -2  11   8        3.46       -2.19      4.83 o
  -1  11   8        1.77        3.27      2.42 o
   0  11   8       23.02       19.83      3.29 o
   1  11   8        7.80        6.65      2.03 o
   2  11   8       61.99       63.54      6.88 o
   3  11   8       58.57       62.44      5.96 o
   4  11   8        1.86        5.05      2.61 o
   5  11   8       16.70       18.06      4.09 o
   6  11   8        5.20        3.05      2.62 o
   7  11   8        7.90        2.09      3.79 o
   8  11   8        4.28        9.36      4.36 o
   9  11   8       11.99       10.56      5.93 o
  -3  12   8        8.31        5.18      2.91 o
  -2  12   8        2.89       -1.79      5.36 o
  -1  12   8        6.70       11.74      2.97 o
   0  12   8        2.65        3.81      2.51 o
   1  12   8        5.67        4.71      1.91 o
   2  12   8        8.87       10.61      2.67 o
   3  12   8        3.56        3.51      2.64 o
   4  12   8       12.47       20.72      4.84 o
   5  12   8        6.11        3.81      2.86 o
   6  12   8       99.99       99.52     12.12 o
   7  12   8        2.00        1.98      1.91 o
   8  12   8        2.11        7.57      4.44 o
  -1  13   8        7.52        6.39      2.92 o
   0  13   8        0.75        5.86      3.40 o
   1  13   8        3.78        5.41      2.64 o
   2  13   8        9.00        7.32      2.55 o
   3  13   8        3.93        7.13      2.69 o
   4  13   8        1.47        6.58      2.90 o
   5  13   8        0.00       -0.45      2.55 o
   6  13   8        0.80        4.34      3.18 o
   7  13   8        5.25        9.68      3.64 o
   1  14   8       12.99       14.80      4.66 o
   2  14   8       39.38       49.46      5.08 o
   3  14   8       26.26       30.55      5.36 o
   4  14   8       24.31       28.46      6.57 o
   5  14   8        2.00        2.32      2.59 o
  -2 -10   9        2.39        0.29      5.74 o
  -1 -10   9       19.18       24.91      4.28 o
   0 -10   9      121.09      137.12     14.16 o
   1 -10   9        0.18       10.29      4.83 o
   2 -10   9       19.62       18.46      6.16 o
   3 -10   9       15.35       10.63     11.87 o
  -4  -9   9        0.07        1.99      4.46 o
  -3  -9   9        5.03        4.23      2.47 o
  -2  -9   9        5.27        3.30      3.00 o
  -1  -9   9       24.04       31.67      5.09 o
   0  -9   9       71.97       75.18      6.40 o
   2  -9   9        0.85       -4.61      2.31 o
   3  -9   9        2.60        0.60      4.91 o
   4  -9   9       24.00       21.77      5.86 o
  -5  -8   9        1.37        1.29      2.53 o
  -4  -8   9        0.87        1.71      2.18 o
  -3  -8   9        8.33        8.58      3.77 o
  -2  -8   9        4.25        0.20      1.91 o
  -1  -8   9        2.11        2.13      2.79 o
   0  -8   9       12.77       13.43      3.62 o
   2  -8   9        7.83        6.71      2.78 o
   3  -8   9      103.03      108.54      8.29 o
   4  -8   9       29.91       24.12      3.15 o
   5  -8   9        1.12        1.58      2.83 o
   6  -8   9        4.62        0.06      6.92 o
  -6  -7   9        0.76        2.57      2.76 o
  -5  -7   9        6.76        2.56      3.68 o
  -4  -7   9        0.00       -4.58      4.34 o
  -3  -7   9       68.90       59.86      7.65 o
  -2  -7   9       16.10       18.89      2.58 o
  -1  -7   9        1.79        4.57      2.13 o
   0  -7   9        8.12        8.22      6.29 o
   1  -7   9       15.96       15.09      4.43 o
   2  -7   9      137.66      137.26      6.48 o
   3  -7   9      192.50      192.26      6.25 o
   4  -7   9       36.56       41.86      3.16 o
   5  -7   9        0.37        2.41      2.49 o
   6  -7   9       10.37        4.28      3.27 o
   7  -7   9        1.04        3.39      3.49 o
  -6  -6   9        1.16        6.78      3.13 o
  -5  -6   9        1.06        0.08      2.36 o
  -4  -6   9        0.67        0.65      1.97 o
  -3  -6   9       14.38        0.06      4.11 o
  -2  -6   9       49.68       49.41      3.20 o
  -1  -6   9       18.55       17.80      2.19 o
   0  -6   9      130.29      139.00      6.52 o
   1  -6   9       22.32       16.79      5.49 o
   2  -6   9        0.34        0.02      1.73 o
   3  -6   9        6.75        4.34      1.99 o
   4  -6   9        8.47        9.67      2.34 o
   5  -6   9        1.47        1.15      2.03 o
   6  -6   9       47.69       52.61      9.92 o
   7  -6   9       10.35        8.38      3.46 o
   8  -6   9        6.48        5.28      4.11 o
  -7  -5   9       54.20       64.69      9.56 o
  -6  -5   9        0.64       -0.55      2.38 o
  -5  -5   9        6.67        4.35      2.67 o
  -4  -5   9       47.40       44.16      5.90 o
  -3  -5   9       89.56       97.92      4.92 o
  -2  -5   9       55.50       52.75      3.27 o
  -1  -5   9       21.87       22.73      2.39 o
   0  -5   9      317.06      294.62      6.74 o
   1  -5   9      331.26      336.20     10.66 o
   2  -5   9      358.02      341.61      8.21 o
   3  -5   9       61.56       68.13      4.00 o
   4  -5   9       95.33      100.76      8.64 o
   5  -5   9       18.31       21.43      3.31 o
   6  -5   9       75.29       76.81      9.22 o
   7  -5   9       86.09       68.97      7.21 o
   8  -5   9       18.84       26.23      8.02 o
  -7  -4   9       35.07       34.75      5.13 o
  -6  -4   9        0.26        4.33      2.67 o
  -5  -4   9        0.02       -2.26      3.85 o
  -4  -4   9       57.89       56.31      4.50 o
  -3  -4   9        0.23       -0.24      1.30 o
  -2  -4   9      145.06      149.77      6.54 o
  -1  -4   9       18.59       25.78      2.49 o
   0  -4   9        0.04        0.39      1.28 o
   1  -4   9       42.38       39.60      3.32 o
   2  -4   9       48.20       45.33      3.50 o
   3  -4   9       74.41       75.84      4.29 o
   4  -4   9      333.00      327.82      9.39 o
   5  -4   9      186.31      173.86     12.00 o
   6  -4   9      142.65      130.19      7.95 o
   7  -4   9        3.70        5.92      2.78 o
   8  -4   9        0.24        0.56      2.26 o
   9  -4   9        0.46        0.75      2.73 o
  -7  -3   9        2.78       -0.45      2.94 o
  -6  -3   9       33.91       30.65      4.56 o
  -5  -3   9        0.09       -2.03      2.01 o
  -4  -3   9       86.53       94.07      5.04 o
  -3  -3   9        0.13       -1.55      1.55 o
  -2  -3   9        2.77        0.59      1.52 o
  -1  -3   9       35.89       34.70      2.75 o
   0  -3   9       25.90       21.74      2.13 o
   1  -3   9      387.85      377.51      7.64 o
   2  -3   9       18.54       23.32      1.98 o
   3  -3   9       77.00       84.36      3.40 o
   4  -3   9       35.57       27.29      3.26 o
   5  -3   9       39.49       35.97      7.29 o
   6  -3   9      102.73      102.85      6.68 o
   7  -3   9        0.93        2.99      2.64 o
   8  -3   9        3.50        4.57      7.09 o
   9  -3   9        9.35        6.05      5.04 o
  -8  -2   9       56.15       56.66      6.66 o
  -7  -2   9       84.32       59.43      7.58 o
  -6  -2   9       27.23       18.54      3.93 o
  -5  -2   9      118.04      113.78      7.30 o
  -4  -2   9       30.46       26.09      3.05 o
  -3  -2   9       28.15       26.60      2.30 o
  -2  -2   9      279.38      299.86      6.66 o
  -1  -2   9       42.03       41.37      2.89 o
   0  -2   9        0.95        0.33      1.03 o
   1  -2   9      181.38      181.10      4.19 o
   2  -2   9       16.93       19.60      2.01 o
   3  -2   9        1.93        1.79      1.30 o
   4  -2   9       25.31       24.34      2.91 o
   5  -2   9       33.79       33.78      4.34 o
   6  -2   9       37.81       42.12      4.75 o
   7  -2   9        3.44        2.19      1.98 o
   8  -2   9        1.03       -0.95      1.89 o
   9  -2   9       12.74        5.83      7.76 o
  10  -2   9        2.93        9.52      8.60 o
  -8  -1   9       52.84       65.89      9.67 o
  -7  -1   9       50.98       62.64      7.89 o
  -6  -1   9       13.72       15.06      4.27 o
  -5  -1   9        3.12        2.62      2.29 o
  -4  -1   9      369.96      363.41     10.01 o
  -3  -1   9      515.33      498.07      8.87 o
  -2  -1   9     1068.07     1085.01     15.93 o
  -1  -1   9      487.28      495.15      8.81 o
   0  -1   9      442.64      476.63      7.63 o
   1  -1   9      104.98      110.28      3.75 o
   2  -1   9       61.87       70.80      3.00 o
   3  -1   9       18.35       23.00      2.54 o
   4  -1   9      146.83      146.64      5.45 o
   5  -1   9        3.12        5.86      4.52 o
   6  -1   9       18.93       17.10      3.24 o
   7  -1   9       51.74       39.70      4.42 o
   8  -1   9       55.99       58.29     12.28 o
   9  -1   9       17.08       21.57      9.33 o
  10  -1   9        9.39       11.76      8.26 o
  -8   0   9       33.97       34.86      7.33 o
  -7   0   9       11.99       14.21      8.85 o
  -6   0   9        3.77        3.19      2.69 o
  -5   0   9       38.14       34.92      5.65 o
  -4   0   9      279.01      282.66      8.68 o
  -3   0   9        0.95        0.41      1.44 o
  -2   0   9      288.85      271.07      5.40 o
  -1   0   9      405.39      410.45      6.90 o
   0   0   9       57.57       59.01      3.37 o
   1   0   9      335.22      334.54      5.81 o
   2   0   9        0.19        0.76      1.12 o
   3   0   9       12.38        9.17      1.65 o
   4   0   9     1366.62     1392.80     20.99 o
   5   0   9        4.23        3.90      1.99 o
   6   0   9       15.49       11.59      3.70 o
   7   0   9        3.48        0.35      6.36 o
   8   0   9        6.13       11.63      8.10 o
   9   0   9        5.03        0.71      6.79 o
  10   0   9        3.07        4.73      3.05 o
  -8   1   9        8.37        6.24      3.23 o
  -7   1   9        1.18        2.53      2.58 o
  -6   1   9        0.64        1.72      2.25 o
  -5   1   9       55.04       45.71      6.50 o
  -4   1   9      722.37      727.28     15.63 o
  -3   1   9        7.81        4.63      1.57 o
  -2   1   9       53.01       62.98      3.28 o
  -1   1   9      162.66      161.95      4.02 o
   0   1   9      132.64      143.07      3.64 o
   1   1   9      121.60      115.64      3.21 o
   2   1   9        3.69        2.89      1.28 o
   3   1   9     1145.30     1190.02     18.41 o
   4   1   9       55.03       55.22      6.01 o
   5   1   9       53.61       53.43      5.85 o
   6   1   9       18.33       14.09      7.73 o
   7   1   9       79.41       77.90     13.09 o
   8   1   9        0.09       -0.53      3.23 o
   9   1   9       65.74       60.97      4.85 o
  10   1   9       53.16       52.13      7.26 o
  11   1   9        6.56        1.52      9.93 o
  -8   2   9        0.29        3.32      2.86 o
  -7   2   9       30.10       26.17     12.42 o
  -6   2   9        0.54        0.34      3.01 o
  -5   2   9      112.66      125.41      6.24 o
  -4   2   9      610.64      602.18     15.67 o
  -3   2   9       49.38       51.94      2.69 o
  -2   2   9      209.59      214.68      5.38 o
  -1   2   9       92.38      104.45      3.26 o
   0   2   9       83.31       74.99      2.91 o
   1   2   9       13.19       11.69      1.40 o
   2   2   9      157.23      156.59      3.96 o
   3   2   9      262.46      251.42      5.91 o
   4   2   9       21.87       24.22      2.09 o
   5   2   9       20.97       23.56      2.64 o
   6   2   9      103.66      115.33      6.72 o
   7   2   9       70.20       67.50      4.42 o
   8   2   9       22.83       21.47      3.05 o
   9   2   9       89.89       85.48      8.87 o
  10   2   9        2.64        3.95      1.87 o
  11   2   9       14.98        9.64      2.90 o
  -7   3   9       13.12       21.27      4.33 o
  -6   3   9        0.07        2.85      2.81 o
  -5   3   9       18.11       17.65      3.21 o
  -4   3   9       67.73       74.07      3.58 o
  -3   3   9       98.39       97.54      5.50 o
  -2   3   9       37.50       42.12      3.52 o
  -1   3   9        7.29        7.57      1.97 o
   0   3   9        1.88        1.75      1.08 o
   1   3   9       73.40       74.98      3.10 o
   2   3   9      344.46      349.29      6.33 o
   3   3   9      232.83      218.87      5.45 o
   4   3   9       45.29       55.70      4.79 o
   5   3   9        8.06       12.34      3.37 o
   6   3   9       36.86       40.99      3.60 o
   7   3   9        0.58        0.44      4.17 o
   8   3   9      113.95      112.64      5.56 o
   9   3   9       58.31       50.89      3.77 o
  10   3   9        3.36        2.84      2.85 o
  11   3   9       24.09       17.21      4.10 o
  -7   4   9        0.12       -1.07      2.30 o
  -6   4   9        1.78        2.78      2.78 o
  -5   4   9       82.37       70.36      5.42 o
  -4   4   9      262.98      254.77      5.21 o
  -3   4   9      365.47      345.00      7.88 o
  -2   4   9       50.94       53.46      3.22 o
  -1   4   9       65.94       72.02      3.19 o
   0   4   9      534.62      559.12      8.47 o
   1   4   9       60.28       65.76      3.14 o
   2   4   9      373.32      407.93      7.08 o
   3   4   9      133.88      134.04      4.26 o
   4   4   9        0.31        0.38      1.20 o
   5   4   9        3.85        6.70      3.03 o
   6   4   9        1.32        1.38      1.74 o
   7   4   9       14.63       13.33      2.74 o
   8   4   9        0.04       -0.07      1.24 o
   9   4   9        4.97        5.41      1.91 o
  10   4   9        5.45        5.88      3.44 o
  11   4   9        4.96        4.40      3.47 o
  -7   5   9        0.03       -0.88      3.69 o
  -6   5   9       32.19       24.19      6.93 o
  -5   5   9       34.75       38.15      4.23 o
  -4   5   9       19.83       20.52      2.33 o
  -3   5   9        0.41       -0.48      1.63 o
  -2   5   9        4.12        1.66      1.60 o
  -1   5   9       66.32       73.69      3.29 o
   0   5   9      808.63      803.67     12.33 o
   1   5   9      657.05      662.99     10.60 o
   2   5   9      171.08      170.04      4.23 o
   3   5   9      201.83      211.00      5.55 o
   4   5   9       48.84       55.54      6.01 o
   5   5   9        6.09        0.97      1.76 o
   6   5   9       23.05       20.57      2.57 o
   7   5   9      543.30      535.84     11.97 o
   8   5   9       67.54       72.98      3.87 o
   9   5   9       10.93       10.04      2.30 o
  10   5   9        0.97        0.73      1.72 o
  11   5   9       17.54       20.01      2.75 o
  -6   6   9       14.02       18.03      4.36 o
  -5   6   9       12.39       10.92      2.94 o
  -4   6   9       38.62       34.58      3.74 o
  -3   6   9       19.60       21.94      2.66 o
  -2   6   9       99.04       92.50      4.35 o
  -1   6   9       63.03       65.61      3.39 o
   0   6   9        0.76        0.46      1.24 o
   1   6   9        8.02        7.02      1.55 o
   2   6   9      236.90      215.52      4.84 o
   3   6   9       44.47       47.59      3.15 o
   4   6   9      181.06      188.75      6.39 o
   5   6   9      393.42      370.37      9.49 o
   6   6   9      213.32      216.22     10.28 o
   7   6   9      404.40      396.39      9.89 o
   8   6   9       40.39       38.84      3.25 o
   9   6   9       58.55       69.44      4.31 o
  10   6   9       25.61       31.91      5.91 o
  11   6   9       14.32       15.88      2.62 o
  -6   7   9       15.39       18.53      3.71 o
  -5   7   9       13.41       12.21      3.17 o
  -4   7   9       39.00       35.31      3.15 o
  -3   7   9       41.34       47.07      5.02 o
  -2   7   9        0.76        0.47      2.12 o
  -1   7   9      108.56      101.61      4.53 o
   0   7   9       92.84       92.93      4.37 o
   1   7   9      304.41      293.43      6.40 o
   2   7   9      174.71      179.74      4.46 o
   3   7   9      271.37      259.72      6.61 o
   4   7   9       41.04       37.76      3.57 o
   5   7   9       46.26       34.57      3.36 o
   6   7   9       48.55       45.89      6.17 o
   7   7   9      247.55      219.44     10.74 o
   8   7   9        0.32        1.02      2.62 o
   9   7   9       22.20       30.32      2.97 o
  10   7   9       10.45        9.67      6.32 o
  -6   8   9        5.02        1.85      2.74 o
  -5   8   9       18.80       11.99      3.28 o
  -4   8   9       36.96       38.45      5.01 o
  -3   8   9        0.80        0.22      2.13 o
  -2   8   9       39.99       44.98      5.56 o
  -1   8   9       75.31       84.19      5.39 o
   0   8   9       46.38       41.74      3.94 o
   1   8   9       94.01       91.28      3.80 o
   2   8   9        3.60        6.45      1.51 o
   3   8   9      383.85      348.16      8.17 o
   4   8   9       27.43       20.69      4.49 o
   5   8   9        3.02        6.74      1.99 o
   6   8   9       23.48       29.92      5.15 o
   7   8   9        4.11        0.97      3.29 o
   8   8   9        4.43        7.70      2.05 o
   9   8   9       19.91       21.97      3.07 o
  10   8   9       92.20       93.03     12.83 o
  -5   9   9       16.86       13.17      4.79 o
  -4   9   9       34.28       40.55      4.05 o
  -3   9   9        1.49        1.91      2.35 o
  -2   9   9        6.54        9.85      3.81 o
  -1   9   9      421.22      410.96     14.03 o
   0   9   9      321.87      314.91      7.77 o
   1   9   9      227.44      234.60      5.88 o
   2   9   9       32.53       35.95      2.33 o
   3   9   9     1018.68      958.30     20.65 o
   4   9   9       77.67       75.32      4.82 o
   5   9   9       81.60       68.11      5.58 o
   6   9   9       25.58       26.19      6.14 o
   7   9   9       27.98       32.56      7.52 o
   8   9   9      105.17      118.41      9.33 o
   9   9   9        0.36        2.99      1.80 o
  10   9   9        1.57        0.97      1.75 o
  -4  10   9        0.67        4.13      2.42 o
  -3  10   9        0.02       -1.70      2.22 o
  -2  10   9        0.11       10.13      3.96 o
  -1  10   9        0.06        2.53      3.43 o
   0  10   9        5.45        5.24      2.00 o
   1  10   9        0.05       -0.57      2.36 o
   2  10   9      145.37      134.85      5.73 o
   3  10   9       76.37       88.77      6.41 o
   4  10   9      122.54      120.83      6.64 o
   5  10   9        0.17       -2.28      2.28 o
   6  10   9       15.78       12.34      2.89 o
   7  10   9        5.32        3.79      4.18 o
   8  10   9       58.83       57.00     10.46 o
   9  10   9       19.05       19.24      7.10 o
  -3  11   9       11.69       19.65      4.37 o
  -2  11   9        1.66        5.64      5.80 o
  -1  11   9       13.81       14.73      3.52 o
   0  11   9       15.15       15.00      3.20 o
   1  11   9       20.23       18.49      2.51 o
   2  11   9       47.58       46.63      4.24 o
   3  11   9      242.66      248.13     13.13 o
   4  11   9        8.63        5.89      2.62 o
   5  11   9        5.17        2.90      2.04 o
   6  11   9        2.53        7.23      5.83 o
   7  11   9        4.95        5.31      2.20 o
   8  11   9        4.08       12.42      5.44 o
   9  11   9        1.12        2.74      4.47 o
  -2  12   9        6.10        1.35      4.64 o
  -1  12   9        3.26        0.14      2.32 o
   0  12   9       10.21       15.22      3.19 o
   1  12   9        0.27        0.67      1.80 o
   2  12   9       18.06       20.22      3.32 o
   3  12   9       24.64       23.83      4.07 o
   4  12   9       27.14       19.77      4.62 o
   5  12   9       34.91       37.70     11.94 o
   6  12   9        0.07        7.36      2.52 o
   7  12   9       31.10       35.34      4.70 o
   8  12   9       21.78       32.12      7.41 o
  -1  13   9        4.88        8.04      4.34 o
   0  13   9       13.51       13.08      3.26 o
   1  13   9        3.78        2.79      3.58 o
   2  13   9        9.38       14.41      3.01 o
   3  13   9        1.42        3.49      2.56 o
   4  13   9        1.37        3.53      3.37 o
   5  13   9       15.38        8.49      3.79 o
   6  13   9        1.67        1.74      2.58 o
   7  13   9        0.62        5.04      2.79 o
   1  14   9        0.04        2.91      3.46 o
   2  14   9        4.73        8.55      5.62 o
   3  14   9        3.83        3.64      2.58 o
   4  14   9       17.89       25.24      4.72 o
   5  14   9        1.99       -0.97      2.72 o
  -3  -9  10       39.71       49.32      9.79 o
  -2  -9  10        0.79       -0.14      6.23 o
  -1  -9  10       64.71       53.00      5.63 o
   0  -9  10       12.72       14.60      3.93 o
   2  -9  10        1.83        7.59      3.37 o
   3  -9  10        1.00        8.33      3.72 o
  -4  -8  10        7.43        3.78      2.76 o
  -3  -8  10       10.72        9.19      2.94 o
  -2  -8  10       24.29       32.79      4.12 o
  -1  -8  10      116.94      119.10      8.84 o
   0  -8  10       10.57        9.35      3.37 o
   2  -8  10        1.50       -3.73      2.45 o
   3  -8  10       39.13       36.65      4.33 o
   4  -8  10       62.84       57.31      7.49 o
   5  -8  10       10.77       11.81      4.92 o
  -5  -7  10        0.00        2.25      2.79 o
  -4  -7  10        0.23       -1.98      2.05 o
  -3  -7  10       21.11       19.45      3.51 o
  -2  -7  10       79.74       79.78      4.37 o
  -1  -7  10        5.42       -0.22      3.91 o
   0  -7  10        3.16        0.69      4.28 o
   1  -7  10      103.38      110.81     15.56 o
   2  -7  10       94.15      103.19      6.35 o
   3  -7  10        6.82        2.02      2.73 o
   4  -7  10       48.27       42.17      5.89 o
   5  -7  10       12.32        7.33      2.99 o
   6  -7  10        9.49        6.13      5.20 o
  -6  -6  10        4.56       -0.21      4.31 o
  -5  -6  10       17.06       16.52      3.82 o
  -4  -6  10        0.06        3.10      2.49 o
  -3  -6  10       79.44       76.68      5.74 o
  -2  -6  10      348.89      336.25      7.46 o
  -1  -6  10        0.15        3.34      2.16 o
   0  -6  10        0.01       -0.10      3.65 o
   1  -6  10      104.11      113.32     16.68 o
   2  -6  10      102.76      105.28      6.00 o
   3  -6  10       26.23       26.28      3.10 o
   4  -6  10        0.01       -0.68      2.05 o
   5  -6  10       12.09       13.25      3.15 o
   6  -6  10        3.14       -1.62      2.40 o
   7  -6  10        2.39        1.48      2.96 o
  -6  -5  10       51.29       71.73     17.75 o
  -5  -5  10       38.99       56.22      6.32 o
  -4  -5  10       15.79       22.98      3.14 o
  -3  -5  10        0.87        2.65      1.94 o
  -2  -5  10        0.95        3.96      1.70 o
  -1  -5  10       62.58       65.68      4.46 o
   0  -5  10       16.07        8.69      4.03 o
   1  -5  10      111.94      115.51      7.82 o
   2  -5  10        9.80        9.37      2.31 o
   3  -5  10        4.54        4.95      1.95 o
   4  -5  10       11.71       13.69      2.85 o
   5  -5  10       31.42       28.74      3.79 o
   6  -5  10        3.62        4.72      4.90 o
   7  -5  10        1.62        2.66      2.79 o
   8  -5  10        2.52        0.44      3.98 o
  -7  -4  10       19.51       22.04      4.61 o
  -6  -4  10        0.01       -3.69      3.21 o
  -5  -4  10        2.12       -0.45      2.01 o
  -4  -4  10       13.47       14.43      3.56 o
  -3  -4  10       79.90       86.78      3.60 o
  -2  -4  10       43.42       43.17      3.66 o
  -1  -4  10      167.46      183.99      6.74 o
   0  -4  10      102.19       97.36      4.80 o
   1  -4  10      273.54      278.17      7.34 o
   2  -4  10        0.06        0.65      1.78 o
   3  -4  10       81.55       64.83      4.20 o
   4  -4  10        6.41        8.04      2.30 o
   5  -4  10       79.14       64.16      6.49 o
   6  -4  10        8.16        6.11      3.09 o
   7  -4  10        3.23       -0.15      2.26 o
   8  -4  10        4.12        4.16      2.88 o
  -7  -3  10        1.69        8.55      4.06 o
  -6  -3  10       41.47       34.09      6.64 o
  -5  -3  10       21.02       15.50      3.77 o
  -4  -3  10        7.92        6.38      2.23 o
  -3  -3  10       53.41       52.96      3.07 o
  -2  -3  10      195.81      192.00      5.37 o
  -1  -3  10       10.61        7.96      2.09 o
   0  -3  10       47.35       44.47      3.12 o
   1  -3  10        4.25        3.10      1.72 o
   2  -3  10       28.37       29.28      2.62 o
   3  -3  10        9.64       12.63      1.95 o
   4  -3  10      130.20      131.20      6.47 o
   5  -3  10       13.35       11.10      5.95 o
   6  -3  10       18.18       22.65      4.09 o
   7  -3  10       30.34       31.46      4.79 o
   8  -3  10        1.22       -5.16      4.70 o
   9  -3  10        6.94        6.91      3.24 o
  -7  -2  10        0.08        0.00      3.30 o
  -6  -2  10      127.74      134.74      8.47 o
  -5  -2  10        2.21        2.95      2.61 o
  -4  -2  10      143.82      140.52      5.67 o
  -3  -2  10        2.06        0.40      1.40 o
  -2  -2  10      299.04      305.54      6.84 o
  -1  -2  10        6.62        5.87      1.80 o
   0  -2  10        1.60        2.59      1.25 o
   1  -2  10       28.57       24.09      2.71 o
   2  -2  10        5.63        5.97      1.55 o
   3  -2  10      196.83      204.89      5.54 o
   4  -2  10      216.18      193.89      6.87 o
   5  -2  10        5.88        5.28      2.55 o
   6  -2  10        6.84        8.34      2.81 o
   7  -2  10       43.80       36.88      8.04 o
   8  -2  10        4.15        3.83      2.49 o
   9  -2  10        2.32       -0.88      3.94 o
  -7  -1  10       23.02       32.22      6.06 o
  -6  -1  10       80.07       90.80      9.48 o
  -5  -1  10        0.63        3.07      2.38 o
  -4  -1  10       43.79       40.30      4.46 o
  -3  -1  10      438.54      423.73      8.26 o
  -2  -1  10      373.78      360.03      7.52 o
  -1  -1  10        5.41        3.87      1.18 o
   0  -1  10       88.35       97.18      3.40 o
   1  -1  10        1.10        2.19      2.11 o
   2  -1  10       49.32       59.28      3.13 o
   3  -1  10      377.64      403.19      7.21 o
   4  -1  10       65.79       64.10      5.10 o
   5  -1  10        1.09        1.48      1.68 o
   6  -1  10       70.29       73.02      8.15 o
   7  -1  10        0.06       -1.21      5.08 o
   8  -1  10        8.68        1.82      2.41 o
   9  -1  10        1.84       12.12      8.64 o
  10  -1  10        0.15        4.31      8.70 o
  -7   0  10       20.70       16.54      4.04 o
  -6   0  10        1.52        0.57      2.42 o
  -5   0  10       12.84       12.56      3.24 o
  -4   0  10      174.91      171.56      6.97 o
  -3   0  10       63.47       70.04      3.60 o
  -2   0  10       66.64       60.59      3.78 o
  -1   0  10       44.36       44.47      3.53 o
   0   0  10        0.09        1.00      1.16 o
   1   0  10        2.93        0.91      1.05 o
   2   0  10      181.07      201.79      5.69 o
   3   0  10      473.12      485.22      7.91 o
   4   0  10        0.08        1.97      2.20 o
   5   0  10       93.35       90.70      5.85 o
   6   0  10        3.41        1.56      1.94 o
   7   0  10        0.93       -0.15      1.86 o
   8   0  10       10.25        3.34      6.90 o
   9   0  10       11.87       13.12      8.46 o
  10   0  10        0.06       -3.66      7.66 o
  -7   1  10       22.27       14.51      5.42 o
  -6   1  10        0.63        1.87      2.80 o
  -5   1  10       33.20       24.54      5.14 o
  -4   1  10      351.59      334.69      9.83 o
  -3   1  10        2.45        1.90      1.55 o
  -2   1  10       36.06       38.86      2.91 o
  -1   1  10      192.02      205.54      4.77 o
   0   1  10      220.69      233.96      5.03 o
   1   1  10        0.33       -0.32      1.06 o
   2   1  10       33.75       32.35      2.36 o
   3   1  10       29.51       27.31      2.57 o
   4   1  10     1036.35     1023.40     16.56 o
   5   1  10      260.34      245.65      9.18 o
   6   1  10       57.04       54.86      5.11 o
   7   1  10        0.82        3.16      6.22 o
   8   1  10       45.64       52.89     11.89 o
   9   1  10        0.52       -1.29      4.36 o
  10   1  10        1.96        2.44      2.05 o
  -7   2  10        0.25       -0.47      2.51 o
  -6   2  10       31.84       30.39      4.97 o
  -5   2  10        2.93        2.10      3.12 o
  -4   2  10       96.63      100.28      6.41 o
  -3   2  10      108.44      112.33      4.01 o
  -2   2  10       29.39       22.11      2.42 o
  -1   2  10       34.36       31.70      2.29 o
   0   2  10       57.08       60.55      2.99 o
   1   2  10        3.17        1.83      1.40 o
   2   2  10       56.55       64.46      3.66 o
   3   2  10      145.63      149.16      4.79 o
   4   2  10       19.06       21.77      2.74 o
   5   2  10        0.17       -1.61      1.47 o
   6   2  10      182.53      175.56     15.78 o
   7   2  10        9.23       10.37      7.89 o
   8   2  10      405.24      393.95     12.29 o
   9   2  10       17.99       17.99      3.17 o
  10   2  10        0.37        0.60      5.67 o
  -7   3  10        6.27        7.72      3.64 o
  -6   3  10        0.58        2.51      3.38 o
  -5   3  10       20.20       15.97      5.23 o
  -4   3  10      151.89      144.72      4.73 o
  -3   3  10      409.53      414.33      8.40 o
  -2   3  10       17.56       18.66      2.25 o
  -1   3  10       50.95       60.81      3.06 o
   0   3  10      108.07      110.52      3.93 o
   1   3  10      356.26      367.21      7.18 o
   2   3  10       22.67       17.48      2.90 o
   3   3  10      286.78      308.34      7.78 o
   4   3  10        1.04        1.81      1.62 o
   5   3  10        6.74        3.97      1.95 o
   6   3  10      612.36      587.31     17.85 o
   7   3  10       38.06       38.36      3.98 o
   8   3  10      140.21      138.73      6.59 o
   9   3  10        0.22        3.01      1.84 o
  10   3  10       22.29       21.40      3.13 o
  11   3  10        1.29       18.12     10.02 o
  -7   4  10        0.75       -3.43      2.66 o
  -6   4  10        1.24        0.76      2.66 o
  -5   4  10       13.33        7.83      3.62 o
  -4   4  10      137.39      123.33      4.87 o
  -3   4  10       20.70       21.53      3.30 o
  -2   4  10        7.38       11.43      1.97 o
  -1   4  10       40.46       40.46      2.59 o
   0   4  10      232.56      230.31      5.23 o
   1   4  10       70.75       74.58      3.40 o
   2   4  10       11.86       14.26      1.80 o
   3   4  10        2.13        0.46      1.23 o
   4   4  10      166.32      164.71      5.94 o
   5   4  10        2.37        2.68      1.55 o
   6   4  10      360.67      357.15     13.15 o
   7   4  10       21.25       19.10      2.49 o
   8   4  10       32.92       27.96      6.90 o
   9   4  10       10.05        7.80      2.20 o
  10   4  10        5.48        5.45      2.27 o
  11   4  10        1.03        2.40      2.13 o
  -6   5  10        5.49       -0.98      2.81 o
  -5   5  10       11.57       11.86      3.07 o
  -4   5  10        4.38        1.74      1.54 o
  -3   5  10       54.34       49.91      3.61 o
  -2   5  10       31.09       29.44      2.78 o
  -1   5  10      109.37      112.96      3.76 o
   0   5  10       55.15       57.41      3.78 o
   1   5  10      134.35      136.66      4.32 o
   2   5  10      134.10      147.41      4.15 o
   3   5  10       65.49       67.42      3.65 o
   4   5  10       98.88      100.45      5.15 o
   5   5  10       19.05       22.60      2.82 o
   6   5  10       10.22        3.07      3.12 o
   7   5  10       38.21       41.33      3.55 o
   8   5  10       70.28       60.90      8.77 o
   9   5  10        1.60       -0.01      1.19 o
  10   5  10       38.18       44.86      8.98 o
  11   5  10       10.19        9.48      2.58 o
  -6   6  10        0.50        0.75      2.64 o
  -5   6  10        5.47        3.13      2.78 o
  -4   6  10       15.38       15.12      2.33 o
  -3   6  10       15.40       15.84      2.51 o
  -2   6  10      417.73      421.29     10.24 o
  -1   6  10        3.91        3.13      2.07 o
   0   6  10      213.71      218.68      5.72 o
   1   6  10       17.57       20.44      2.21 o
   2   6  10      103.23      100.62      3.70 o
   3   6  10      425.35      408.89      8.85 o
   4   6  10      513.74      478.43     16.46 o
   5   6  10      148.51      150.90      5.93 o
   6   6  10      949.61      927.01     26.16 o
   7   6  10      355.56      356.12      9.54 o
   8   6  10        8.17        7.92      1.94 o
   9   6  10        0.02        2.45      1.48 o
  10   6  10       28.67       34.01      6.19 o
  -6   7  10       12.50        9.69      3.49 o
  -5   7  10       14.78       13.76      3.38 o
  -4   7  10        0.64        1.03      2.21 o
  -3   7  10       20.67       15.54      3.05 o
  -2   7  10      337.89      323.98     12.24 o
  -1   7  10      783.32      730.14     16.16 o
   0   7  10      133.81      139.20      4.67 o
   1   7  10      139.00      137.99      4.50 o
   2   7  10      283.98      276.34      6.82 o
   3   7  10       24.59       33.68      4.65 o
   4   7  10      230.54      228.24      7.60 o
   5   7  10       10.66        8.97      2.28 o
   6   7  10        2.38        3.31      3.40 o
   7   7  10       36.21       29.59      5.40 o
   8   7  10       16.71       17.11      2.65 o
   9   7  10        0.61        0.20      2.33 o
  10   7  10       32.51       29.89      3.65 o
  -5   8  10        4.86        1.18      6.44 o
  -4   8  10        3.64        4.64      2.55 o
  -3   8  10       12.31       11.06      2.78 o
  -2   8  10        0.83        1.97      3.19 o
  -1   8  10      396.18      374.88     13.21 o
   0   8  10        8.76        6.62      2.07 o
   1   8  10        0.44        1.68      1.36 o
   2   8  10     1360.26     1333.13     18.71 o
   3   8  10      170.33      151.30      5.35 o
   4   8  10       94.25       84.08      5.04 o
   5   8  10       48.11       50.32      4.16 o
   6   8  10       11.39        7.32      3.92 o
   7   8  10       12.56       14.46      4.92 o
   8   8  10       15.06       12.10      2.45 o
   9   8  10        1.26        3.93      3.16 o
  10   8  10        5.33        2.78      2.48 o
  -4   9  10        0.04        0.87      2.34 o
  -3   9  10        0.13        0.86      2.43 o
  -2   9  10        5.64       14.28      4.16 o
  -1   9  10        6.29        3.06      3.59 o
   0   9  10        0.57        0.06      1.74 o
   1   9  10      194.35      193.27      5.81 o
   2   9  10      847.25      841.04     12.98 o
   3   9  10      126.15      144.12      5.67 o
   4   9  10       38.16       39.96      4.96 o
   5   9  10        0.80       -0.98      1.84 o
   6   9  10        0.04        1.52      1.77 o
   7   9  10       33.32       38.03      8.25 o
   8   9  10        0.40        1.02      3.88 o
   9   9  10       16.07       17.48      4.00 o
  10   9  10        0.00        4.34      4.13 o
  -4  10  10        0.77       -3.96      2.78 o
  -3  10  10       56.12       55.39      4.98 o
  -2  10  10       26.51       13.88      5.63 o
  -1  10  10        0.01        1.40      3.38 o
   0  10  10       18.44       20.02      3.36 o
   1  10  10      179.83      173.95      6.42 o
   2  10  10        0.59        4.00      2.53 o
   3  10  10      118.28      119.60      5.59 o
   4  10  10        1.07        0.32      1.85 o
   5  10  10      110.10      101.29      6.39 o
   6  10  10        8.57       12.85      6.41 o
   7  10  10       18.54       13.90      6.17 o
   8  10  10        0.95        6.47      5.34 o
   9  10  10        5.46        6.77      3.94 o
  -3  11  10        6.02        7.42      3.06 o
  -2  11  10       26.67       34.50      5.39 o
  -1  11  10       23.38       26.47      4.86 o
   0  11  10       16.84       14.58      4.85 o
   1  11  10        0.21       -0.22      1.83 o
   2  11  10       32.53       29.33      4.15 o
   3  11  10      166.60      153.52     10.28 o
   4  11  10        4.00        6.24      3.88 o
   5  11  10       37.54       35.55      4.57 o
   6  11  10        0.05        1.76      2.14 o
   7  11  10       22.90       28.89      5.35 o
   8  11  10       11.29       12.46      6.44 o
  -2  12  10       17.56       22.09      4.77 o
  -1  12  10        2.78        4.28      2.50 o
   0  12  10        2.00        2.87      3.33 o
   1  12  10        0.24        3.48      2.90 o
   2  12  10       27.23       23.41      4.14 o
   3  12  10        0.10       -3.04      2.29 o
   4  12  10        8.65       14.67      4.52 o
   5  12  10       40.53       48.11      9.94 o
   6  12  10       32.84       35.09      9.43 o
   7  12  10        0.82        3.21      2.35 o
   8  12  10        0.52        5.90      4.89 o
   0  13  10       35.84       44.53      4.67 o
   1  13  10       14.05       16.48      4.72 o
   2  13  10       33.24       36.75      4.42 o
   3  13  10        3.28        4.61      2.71 o
   4  13  10       10.89        8.23      3.65 o
   5  13  10        5.50        0.88      2.69 o
   6  13  10        6.36        6.85      2.81 o
   0  -9  11       15.24       16.23      5.61 o
   1  -9  11        0.69       -1.62      3.01 o
  -3  -8  11        0.41       -3.13      5.51 o
  -2  -8  11        3.40       -0.66      4.72 o
  -1  -8  11        0.13        3.46      3.18 o
   0  -8  11       32.17       28.08      4.65 o
   2  -8  11        1.08        8.33      3.21 o
   3  -8  11        7.69        6.01      3.12 o
   4  -8  11        0.41       -0.06      4.67 o
  -4  -7  11        0.20       -1.39      2.28 o
  -3  -7  11        2.53        2.63      3.24 o
  -2  -7  11        9.74       13.04      3.36 o
  -1  -7  11        4.67        3.08      3.03 o
   0  -7  11        9.62       12.36      3.69 o
   1  -7  11        0.11        5.11      7.62 o
   2  -7  11        4.78        2.56      3.00 o
   3  -7  11       45.81       47.30      6.65 o
   4  -7  11       32.68       35.64      9.23 o
   5  -7  11       18.05       15.33      3.55 o
  -5  -6  11       19.34       19.91      4.50 o
  -4  -6  11        1.10        1.52      2.51 o
  -3  -6  11       15.07        8.70      4.49 o
  -2  -6  11       50.42       52.10      8.21 o
  -1  -6  11       86.15       81.83     10.21 o
   0  -6  11       13.36       21.46      4.91 o
   1  -6  11       21.61       32.73      5.21 o
   2  -6  11       19.50       25.95      4.45 o
   3  -6  11        0.55        2.43      2.68 o
   4  -6  11       11.82       11.82      3.36 o
   5  -6  11        5.90        3.06      2.37 o
   6  -6  11       23.71       22.21      5.81 o
  -5  -5  11       10.80        4.02      3.08 o
  -4  -5  11        3.43        7.21      2.42 o
  -3  -5  11        8.94        5.98      2.40 o
  -2  -5  11        4.57        7.28      1.99 o
  -1  -5  11       22.75       26.94      4.05 o
   0  -5  11       41.25       51.35      6.50 o
   1  -5  11       31.43       31.91      5.26 o
   2  -5  11      238.16      235.82      8.30 o
   3  -5  11       18.59       21.36      2.90 o
   4  -5  11      227.62      226.53      8.44 o
   5  -5  11        6.52        7.79      2.95 o
   6  -5  11        1.66       -0.24      2.54 o
   7  -5  11       15.13       12.25      5.63 o
  -6  -4  11        0.84        0.18      2.50 o
  -5  -4  11       18.62       19.22      4.43 o
  -4  -4  11       32.12       40.25      4.06 o
  -3  -4  11       12.12       13.67      2.41 o
  -2  -4  11       22.30       23.72      2.60 o
  -1  -4  11      183.14      172.10      5.31 o
   0  -4  11      495.30      493.87     13.27 o
   1  -4  11        1.93        3.12      6.06 o
   2  -4  11      195.96      188.88      6.14 o
   3  -4  11       14.50       15.32      2.47 o
   4  -4  11       48.36       58.71      4.96 o
   5  -4  11        0.22        1.29      1.93 o
   6  -4  11        7.16        6.17      6.40 o
   7  -4  11       22.55       14.78      4.07 o
   8  -4  11       37.95       40.47      5.91 o
  -6  -3  11        6.23        9.35      3.57 o
  -5  -3  11        0.20        4.05      4.36 o
  -4  -3  11       69.97       64.09      5.45 o
  -3  -3  11      132.83      137.46      4.45 o
  -2  -3  11        0.15       -0.24      1.44 o
  -1  -3  11        5.69        6.37      1.88 o
   0  -3  11      466.93      477.89     10.70 o
   1  -3  11       14.03       16.10      2.59 o
   2  -3  11        0.01        2.21      2.11 o
   3  -3  11       37.39       33.07      3.45 o
   4  -3  11        4.60        7.20      2.06 o
   5  -3  11      189.40      170.66      9.51 o
   6  -3  11       38.03       35.45      5.20 o
   7  -3  11       54.86       48.62      5.96 o
   8  -3  11        0.64        3.70      2.66 o
   9  -3  11        0.05        0.75      2.55 o
  -6  -2  11        0.33        2.15      2.32 o
  -5  -2  11        0.08        0.14      2.24 o
  -4  -2  11        1.87        2.31      2.03 o
  -3  -2  11       75.07       71.12      3.54 o
  -2  -2  11      106.51      116.10      4.47 o
  -1  -2  11        4.08        4.77      1.85 o
   0  -2  11      361.76      379.08      9.13 o
   1  -2  11       41.70       46.62      2.95 o
   2  -2  11       11.99       15.08      2.31 o
   3  -2  11      209.08      207.98      5.84 o
   4  -2  11        4.66        3.06      1.91 o
   5  -2  11        4.27        1.92      3.12 o
   6  -2  11       43.74       42.55      9.85 o
   7  -2  11        3.13        1.84      4.81 o
   8  -2  11        0.24       -0.01      1.98 o
   9  -2  11        0.87       -1.27      2.07 o
  -6  -1  11        1.58       -0.79      2.46 o
  -5  -1  11        1.82        0.00      2.26 o
  -4  -1  11       39.79       31.91      3.61 o
  -3  -1  11        0.05        0.40      1.41 o
  -2  -1  11      126.89      121.30      5.04 o
  -1  -1  11       12.16       11.69      1.87 o
   0  -1  11        8.72        9.36      1.54 o
   1  -1  11       39.52       36.33      3.51 o
   2  -1  11       10.02        3.31      1.70 o
   3  -1  11      103.24      105.99      4.22 o
   4  -1  11       97.40       95.76      5.36 o
   5  -1  11       32.11       33.67      7.51 o
   6  -1  11        5.65        1.03      2.02 o
   7  -1  11       14.64       12.43      3.26 o
   8  -1  11       10.01        7.64      2.99 o
   9  -1  11        1.12       -0.67      1.95 o
  -6   0  11        5.39        1.83      3.32 o
  -5   0  11       13.64       11.98      2.87 o
  -4   0  11        0.38        0.57      1.99 o
  -3   0  11       98.85       87.00      3.98 o
  -2   0  11        0.24        1.99      1.56 o
  -1   0  11       22.83       25.35      3.60 o
   0   0  11       69.96       80.89      3.59 o
   1   0  11        5.01        4.26      1.64 o
   2   0  11      151.23      153.34      4.56 o
   3   0  11      178.49      187.69      4.62 o
   4   0  11      988.52      953.83     18.86 o
   5   0  11       48.37       39.74      4.94 o
   6   0  11       35.53       23.38      3.91 o
   7   0  11        7.79       11.95      2.97 o
   8   0  11        0.53       -1.22      1.96 o
   9   0  11        5.16        2.94      7.71 o
  10   0  11       15.98       13.43      9.94 o
  -6   1  11        2.50        1.45      3.16 o
  -5   1  11        0.15        1.45      2.15 o
  -4   1  11        6.39        4.30      2.24 o
  -3   1  11        0.01        3.59      1.60 o
  -2   1  11       58.45       56.08      3.10 o
  -1   1  11      181.21      188.70      5.40 o
   0   1  11        6.20        9.67      1.60 o
   1   1  11        9.88       12.22      2.03 o
   2   1  11      123.66      131.39      4.82 o
   3   1  11       16.38       17.04      2.34 o
   4   1  11      387.27      395.75      8.59 o
   5   1  11       47.58       47.16      4.97 o
   6   1  11        7.36        8.95      2.57 o
   7   1  11      120.88      109.16     23.73 o
   8   1  11      124.97      129.30     17.31 o
   9   1  11       12.06       13.17      8.74 o
  10   1  11        7.87        1.56      8.05 o
  -6   2  11        2.69        4.22      3.58 o
  -5   2  11        0.12        1.21      2.57 o
  -4   2  11       31.14       28.48      3.64 o
  -3   2  11      110.94      107.92      3.68 o
  -2   2  11        3.05        5.23      1.71 o
  -1   2  11        2.18        3.49      1.59 o
   0   2  11      102.80      116.73      4.33 o
   1   2  11        9.81       16.06      2.29 o
   2   2  11      480.18      491.98      8.71 o
   3   2  11        0.37        0.15      1.38 o
   4   2  11      192.33      188.37      6.69 o
   5   2  11       95.96      102.16      6.99 o
   6   2  11       42.81       39.36      4.59 o
   7   2  11      359.65      364.64     23.89 o
   8   2  11       94.07      105.20     16.14 o
   9   2  11       50.98       59.93      5.53 o
  10   2  11        0.17        0.84      2.45 o
  -6   3  11        6.46        3.81      5.60 o
  -5   3  11       24.40       21.59      4.55 o
  -4   3  11       12.23       12.71      3.74 o
  -3   3  11       62.65       69.08      3.95 o
  -2   3  11       11.70        9.39      1.97 o
  -1   3  11       30.04       30.36      2.70 o
   0   3  11       47.47       51.78      4.24 o
   1   3  11       13.53       17.27      2.64 o
   2   3  11       13.73       13.65      1.95 o
   3   3  11       56.60       58.76      3.86 o
   4   3  11       37.79       40.35      5.49 o
   5   3  11      887.49      873.76     20.26 o
   6   3  11        4.23        5.57      6.23 o
   7   3  11      364.48      350.18     22.87 o
   8   3  11       34.46       36.00     10.71 o
   9   3  11       35.16       33.42      3.99 o
  10   3  11        8.92        4.61      6.12 o
  -6   4  11        3.82        5.18      3.65 o
  -5   4  11        3.04        4.00      2.84 o
  -4   4  11        1.92        2.98      1.58 o
  -3   4  11       45.60       45.27      4.04 o
  -2   4  11        0.00       -0.67      1.44 o
  -1   4  11        8.26        3.37      1.64 o
   0   4  11       82.50       81.86      4.73 o
   1   4  11        6.08        3.83      1.64 o
   2   4  11      175.96      173.29      5.56 o
   3   4  11      259.23      248.86      6.67 o
   4   4  11      246.39      250.36      7.83 o
   5   4  11       41.13       40.65      3.72 o
   6   4  11        5.31        5.28      2.26 o
   7   4  11        2.76       -2.15      6.40 o
   8   4  11       13.13       13.42      2.78 o
   9   4  11        3.74        3.89      1.92 o
  10   4  11        0.01        0.04      1.93 o
  -6   5  11       12.98       14.86      7.57 o
  -5   5  11        1.87        1.47      2.50 o
  -4   5  11       33.40       35.74      2.51 o
  -3   5  11       14.88       14.35      2.64 o
  -2   5  11       95.27       95.37      4.34 o
  -1   5  11      282.17      282.59      7.81 o
   0   5  11       16.99       22.68      2.45 o
   1   5  11      726.11      740.22     12.13 o
   2   5  11       24.51       31.50      3.08 o
   3   5  11       57.50       65.39      3.93 o
   4   5  11      770.53      756.88     16.22 o
   5   5  11       83.93       93.86      4.95 o
   6   5  11      141.13      164.73     13.20 o
   7   5  11       39.11       43.96      6.07 o
   8   5  11       12.72       13.37      4.38 o
   9   5  11       11.30        8.70      2.62 o
  10   5  11        3.41        3.71      1.80 o
  -5   6  11        1.75        3.87      3.18 o
  -4   6  11       11.85       11.75      2.32 o
  -3   6  11       92.90       84.33      5.38 o
  -2   6  11      147.39      148.87      7.34 o
  -1   6  11      254.89      243.33     10.15 o
   0   6  11      455.26      426.81      8.59 o
   1   6  11       59.23       65.23      3.60 o
   2   6  11      368.53      365.44      7.22 o
   3   6  11      417.87      420.76      9.31 o
   4   6  11      276.13      268.98      8.46 o
   5   6  11       16.97       14.90      2.91 o
   6   6  11        0.02        2.52      1.70 o
   7   6  11       33.56       37.76      5.68 o
   8   6  11       34.35       36.08      3.91 o
   9   6  11       34.52       19.44      3.82 o
  10   6  11       13.79       20.39      5.11 o
  -5   7  11        7.14        3.94      3.94 o
  -4   7  11       16.23       14.69      4.76 o
  -3   7  11        0.02        0.90      2.27 o
  -2   7  11       38.73       34.23      4.50 o
  -1   7  11       49.54       46.70      4.36 o
   0   7  11       98.72       97.26      4.43 o
   1   7  11       24.70       21.42      2.41 o
   2   7  11        1.63       -2.07      1.50 o
   3   7  11      206.38      204.60      6.24 o
   4   7  11       62.23       73.84      5.22 o
   5   7  11       22.69       24.30      3.22 o
   6   7  11        1.54       -0.04      1.52 o
   7   7  11       92.18      102.25      9.13 o
   8   7  11       16.96       19.71      4.55 o
   9   7  11       25.41       27.90      4.30 o
  10   7  11       13.35       10.32      2.81 o
  -4   8  11        4.81        4.86      2.37 o
  -3   8  11       36.41       39.42      4.26 o
  -2   8  11        8.53        5.83      2.81 o
  -1   8  11      139.26      139.24     10.00 o
   0   8  11        1.35        1.16      1.59 o
   1   8  11      133.16      120.46      5.38 o
   2   8  11        4.85        1.44      1.57 o
   3   8  11        5.03        5.83      1.95 o
   4   8  11      128.63      122.97      5.78 o
   5   8  11       21.65       25.25      3.31 o
   6   8  11       33.68       34.49      6.34 o
   7   8  11        0.18        3.69      3.65 o
   8   8  11       20.41        7.10      7.73 o
   9   8  11       15.68       20.70      3.25 o
  10   8  11      162.36      169.60      8.43 o
  -4   9  11        0.10       -2.18      2.19 o
  -3   9  11       19.82       21.34      3.52 o
  -2   9  11        0.10        1.24      2.41 o
  -1   9  11       14.97        9.46      3.39 o
   0   9  11       11.86       14.03      3.49 o
   1   9  11        1.72        2.42      1.75 o
   2   9  11       88.49       71.75      3.80 o
   3   9  11        0.01        0.73      1.59 o
   4   9  11      122.79      119.88      6.23 o
   5   9  11        4.89        2.08      2.92 o
   6   9  11       22.16       23.73      3.68 o
   7   9  11       44.75       66.89     10.69 o
   8   9  11       10.67       10.64      5.72 o
   9   9  11        8.98       14.94      4.06 o
  -3  10  11        0.04        2.62      3.91 o
  -2  10  11        1.77        1.04      4.89 o
  -1  10  11        0.08        4.94      2.53 o
   0  10  11        2.82        2.70      2.45 o
   1  10  11       44.60       42.36      4.35 o
   2  10  11       12.99        7.89      3.47 o
   3  10  11      443.27      447.20     10.47 o
   4  10  11       87.41       71.57      7.67 o
   5  10  11        4.12        2.97      2.10 o
   6  10  11        5.45        2.81      1.97 o
   7  10  11        1.23        4.57      2.07 o
   8  10  11       54.30       62.44     11.10 o
   9  10  11        0.68        5.79      5.40 o
  -2  11  11        9.56       10.54      4.04 o
  -1  11  11        2.57        4.51      2.55 o
   0  11  11        3.54        5.12      2.85 o
   1  11  11       42.24       50.62      4.37 o
   2  11  11       20.02       22.16      5.43 o
   3  11  11       59.69       65.38      5.81 o
   4  11  11       55.30       48.66      5.45 o
   5  11  11        7.03        4.71      2.60 o
   6  11  11        0.51        1.50      1.99 o
   7  11  11       29.99       28.62      4.43 o
   8  11  11        8.91       19.31      7.37 o
  -1  12  11        0.13        0.82      3.64 o
   0  12  11       22.01       26.24      4.02 o
   1  12  11        9.94       12.08      2.95 o
   2  12  11       20.01       17.01      3.66 o
   3  12  11        4.40        2.15      2.69 o
   4  12  11        0.06        2.96      2.21 o
   5  12  11       16.04       23.82      5.95 o
   6  12  11        2.96        4.36      2.51 o
   7  12  11        0.33        1.33      2.44 o
   1  13  11       15.36       21.84      9.05 o
   2  13  11        8.44       14.65      4.43 o
   3  13  11       19.45       26.79      6.00 o
   4  13  11        6.78        5.93      3.87 o
   5  13  11        7.16        7.05      3.65 o
   6  13  11        0.03        4.05      3.28 o
  -1  -8  12        0.09        3.98      3.28 o
   0  -8  12        6.94        8.86      4.82 o
   1  -8  12       18.89       28.36      7.34 o
   2  -8  12       40.24       51.10     21.04 o
  -2  -7  12       21.94       25.76      5.10 o
  -1  -7  12       24.77       20.65      4.17 o
   0  -7  12       74.63       98.09     21.26 o
   1  -7  12       23.92       32.97      7.36 o
   2  -7  12       22.04       27.80      5.07 o
   3  -7  12       22.79       29.02      4.42 o
   4  -7  12        0.17       -0.37      4.07 o
  -4  -6  12       36.59       39.55      8.06 o
  -3  -6  12       18.20       26.21      5.62 o
  -2  -6  12       61.44       65.23      4.90 o
  -1  -6  12        1.36        4.94      2.84 o
   0  -6  12      153.85      148.60      6.91 o
   1  -6  12        3.57        3.38      2.56 o
   2  -6  12       11.59       12.35      3.38 o
   3  -6  12       36.82       45.66      4.56 o
   4  -6  12       42.62       49.17      5.45 o
   5  -6  12       28.19       30.50      4.57 o
   6  -6  12        0.02       -0.84      3.42 o
  -4  -5  12       25.36       19.45      4.03 o
  -3  -5  12        6.22        5.84      2.56 o
  -2  -5  12       42.32       37.86      4.50 o
  -1  -5  12       17.53       38.20      4.27 o
   0  -5  12        0.26        2.39      3.72 o
   1  -5  12       21.00       26.25      4.77 o
   2  -5  12        3.46        1.58      2.48 o
   3  -5  12        7.05        6.48      2.23 o
   4  -5  12       30.52       25.67      6.77 o
   5  -5  12       40.06       32.19      7.42 o
   6  -5  12       11.37       11.09      4.12 o
   7  -5  12       15.91       20.61      4.93 o
  -5  -4  12       32.35       34.61      5.63 o
  -4  -4  12        5.80        4.68      2.47 o
  -3  -4  12        4.34        3.12      2.49 o
  -2  -4  12       53.72       51.66      4.09 o
  -1  -4  12        5.28        5.62      3.59 o
   0  -4  12        7.68       10.83      4.46 o
   1  -4  12      211.18      223.79     16.16 o
   2  -4  12      140.31      152.36      7.01 o
   3  -4  12      133.60      128.76      5.17 o
   4  -4  12        7.56        7.54      2.55 o
   5  -4  12        1.86       -1.16      2.30 o
   6  -4  12       41.71       41.09      5.98 o
   7  -4  12       37.28       34.37      5.73 o
  -5  -3  12        2.42        2.70      3.04 o
  -4  -3  12        0.45        1.82      2.20 o
  -3  -3  12       12.09       10.85      1.98 o
  -2  -3  12        7.45       15.23      2.33 o
  -1  -3  12      154.26      159.07      6.01 o
   0  -3  12       16.25       19.59      3.78 o
   1  -3  12      113.05      124.46      6.38 o
   2  -3  12       24.45       32.39      3.39 o
   3  -3  12       29.89       35.11      3.55 o
   4  -3  12       12.17       11.78      3.32 o
   5  -3  12        2.08        1.35      2.51 o
   6  -3  12        3.34        4.53      4.53 o
   7  -3  12       47.99       30.63      5.33 o
   8  -3  12        0.48       -4.08      2.19 o
  -5  -2  12        0.02        1.52      5.96 o
  -4  -2  12      106.54      127.95      6.32 o
  -3  -2  12       10.18       10.26      1.89 o
  -2  -2  12       11.26        4.88      1.93 o
  -1  -2  12      256.90      253.89      7.56 o
   0  -2  12       56.14       47.86      3.92 o
   1  -2  12      171.55      173.77      4.81 o
   2  -2  12        7.81        8.28      1.92 o
   3  -2  12       22.80       17.43      3.82 o
   4  -2  12       49.43       44.00      4.28 o
   5  -2  12       54.52       57.98      9.25 o
   6  -2  12        1.38       -0.35      3.74 o
   7  -2  12       48.30       51.75      6.22 o
   8  -2  12        2.86        2.63      2.66 o
   9  -2  12        7.56        1.64      2.87 o
  -6  -1  12        1.82        0.87      2.75 o
  -5  -1  12        1.77        2.92      2.67 o
  -4  -1  12       88.76       86.04      5.64 o
  -3  -1  12        0.20       -1.15      1.40 o
  -2  -1  12       99.65       94.55      4.40 o
  -1  -1  12      163.02      157.55      7.99 o
   0  -1  12       77.10       82.24      4.15 o
   1  -1  12       32.24       34.04      2.96 o
   2  -1  12       52.70       49.75      3.31 o
   3  -1  12        9.14        8.90      1.92 o
   4  -1  12      136.37      134.08      6.19 o
   5  -1  12       22.68       20.27      4.21 o
   6  -1  12       43.68       42.52      5.40 o
   7  -1  12       17.70       11.83      3.37 o
   8  -1  12        2.26       -0.05      5.08 o
   9  -1  12        6.82        4.56      2.82 o
  -6   0  12       13.43       13.78      4.88 o
  -5   0  12       22.11       23.10      3.88 o
  -4   0  12       56.28       61.54      5.39 o
  -3   0  12       81.58       75.93      3.87 o
  -2   0  12       32.21       30.80      3.09 o
  -1   0  12        3.94        4.32      2.96 o
   0   0  12       21.55       25.61      4.28 o
   1   0  12      147.11      144.11      4.84 o
   2   0  12      131.59      137.36      4.57 o
   3   0  12        6.66        5.80      2.64 o
   4   0  12      145.40      130.08      6.05 o
   5   0  12       45.98       31.21      4.59 o
   6   0  12        2.53        1.87      2.72 o
   7   0  12        0.97        5.53      5.78 o
   8   0  12        1.80        0.37      2.25 o
   9   0  12       86.41       78.27     11.47 o
  -6   1  12        1.95        3.39      3.69 o
  -5   1  12       58.41       67.95      5.75 o
  -4   1  12        8.32        6.25      2.59 o
  -3   1  12       67.26       72.12      3.83 o
  -2   1  12       36.03       35.14      2.67 o
  -1   1  12      209.83      210.35      8.25 o
   0   1  12       99.48      101.87      4.88 o
   1   1  12       43.46       46.50      3.49 o
   2   1  12       35.60       31.62      2.74 o
   3   1  12       53.95       52.75      2.79 o
   4   1  12      192.84      198.53      7.04 o
   5   1  12      667.45      618.79     17.86 o
   6   1  12      155.36      160.51      8.12 o
   7   1  12        9.06        5.17      3.47 o
   8   1  12        5.79        0.84      3.96 o
   9   1  12        7.66        8.92      8.20 o
  10   1  12       51.65       79.56     16.68 o
  -6   2  12        1.74        6.24      4.29 o
  -5   2  12       31.70       33.84      5.08 o
  -4   2  12        0.00       -1.10      2.35 o
  -3   2  12        3.03        3.28      1.77 o
  -2   2  12       17.53       17.66      2.47 o
  -1   2  12       24.72       25.92      4.05 o
   0   2  12        6.60        8.71      1.98 o
   1   2  12       35.88       42.11      3.11 o
   2   2  12        0.03       -1.09      1.77 o
   3   2  12       37.23       36.81      3.26 o
   4   2  12        2.27       -0.22      2.97 o
   5   2  12        1.06        0.12      2.02 o
   6   2  12        0.71        0.24      2.00 o
   7   2  12        0.38        0.47      3.44 o
   8   2  12       68.91       81.03     15.31 o
   9   2  12        1.59        1.11      7.48 o
  10   2  12       15.28       13.22      9.80 o
  -6   3  12        0.04        5.11      3.42 o
  -5   3  12        0.02        4.47      2.85 o
  -4   3  12        1.65       -0.56      2.15 o
  -3   3  12      188.26      199.89      5.10 o
  -2   3  12      366.11      362.24      8.08 o
  -1   3  12        9.13       14.58      3.55 o
   0   3  12        2.29        1.73      1.61 o
   1   3  12        4.15        4.98      1.72 o
   2   3  12      344.35      331.98      7.06 o
   3   3  12       10.47       10.28      2.24 o
   4   3  12      304.09      310.37      9.32 o
   5   3  12      125.01      119.41      5.71 o
   6   3  12        2.46       -0.69      4.47 o
   7   3  12        6.95        1.84      2.05 o
   8   3  12        4.98       -6.43      6.96 o
   9   3  12        5.53       10.24      8.68 o
  10   3  12       30.68       29.02      4.12 o
  -5   4  12       25.77       24.90      4.58 o
  -4   4  12        4.43        4.59      1.85 o
  -3   4  12       15.16       10.27      2.33 o
  -2   4  12       59.41       61.94      8.25 o
  -1   4  12        5.68        2.46      1.96 o
   0   4  12       21.80       28.58      3.08 o
   1   4  12       16.37       18.17      2.38 o
   2   4  12      114.90      107.50      4.07 o
   3   4  12       70.02       74.82      4.69 o
   4   4  12       49.71       47.11      4.25 o
   5   4  12      271.96      252.18      8.85 o
   6   4  12       59.15       54.38      7.14 o
   7   4  12      145.08      164.07     16.15 o
   8   4  12       13.70       20.60      9.51 o
   9   4  12       14.98       10.01      6.95 o
  10   4  12        1.69        1.00      1.97 o
  -5   5  12        3.21        2.49      2.70 o
  -4   5  12       21.41       21.42      2.20 o
  -3   5  12        0.58        2.60      2.75 o
  -2   5  12       14.37       14.53      2.80 o
  -1   5  12       92.94       85.59      4.81 o
   0   5  12        0.91        2.11      1.89 o
   1   5  12       31.70       30.09      2.77 o
   2   5  12      122.84      123.36      4.29 o
   3   5  12      175.08      189.09      6.09 o
   4   5  12        4.05        3.25      2.38 o
   5   5  12       36.18       35.28      3.69 o
   6   5  12      624.84      632.33     14.62 o
   7   5  12        1.46        7.24      7.81 o
   8   5  12       53.66       49.07     11.84 o
   9   5  12        3.79        3.34      2.19 o
  10   5  12        0.10       -0.70      2.22 o
  -5   6  12        1.15       -0.04      4.01 o
  -4   6  12       27.72       26.88      4.36 o
  -3   6  12        0.53        3.03      2.77 o
  -2   6  12       28.55       25.20      3.53 o
  -1   6  12       24.08       23.22      3.11 o
   0   6  12       20.45       23.12      2.58 o
   1   6  12       16.14       17.22      2.27 o
   2   6  12      182.41      174.67      4.84 o
   3   6  12       44.50       45.26      3.59 o
   4   6  12        4.84        4.23      1.83 o
   5   6  12       53.64       56.27      6.15 o
   6   6  12        0.95        2.80      1.80 o
   7   6  12       70.08       71.86      7.78 o
   8   6  12        0.19       11.39      8.23 o
   9   6  12       27.63       24.83      3.75 o
  10   6  12        3.98        2.38      2.98 o
  -4   7  12       16.77       17.62      3.76 o
  -3   7  12       39.08       34.04      4.11 o
  -2   7  12       45.62       48.19      5.19 o
  -1   7  12       56.34       56.28      5.20 o
   0   7  12       80.54       78.45      4.87 o
   1   7  12       31.56       32.32      2.85 o
   2   7  12       13.93       14.95      2.03 o
   3   7  12       18.15       17.06      3.25 o
   4   7  12      478.28      469.40     16.08 o
   5   7  12       67.92       75.97      5.44 o
   6   7  12        1.84        2.19      3.65 o
   7   7  12        3.35        8.17      6.21 o
   8   7  12      148.63      131.90      9.25 o
   9   7  12       13.26       14.27      3.19 o
  10   7  12       52.79       47.23      5.17 o
  -4   8  12        8.47       13.82      3.05 o
  -3   8  12        9.90        9.11      3.98 o
  -2   8  12       11.90       10.89      3.03 o
  -1   8  12        3.55       10.03      3.94 o
   0   8  12       22.96       23.25      3.12 o
   1   8  12        1.27        1.79      1.66 o
   2   8  12        0.59        0.49      1.31 o
   3   8  12        0.83        2.02      1.78 o
   4   8  12      229.04      201.54      8.48 o
   5   8  12       55.26       55.85      4.86 o
   6   8  12        9.61       10.67      2.71 o
   7   8  12        3.56       10.95      4.31 o
   8   8  12        0.66        6.17      8.38 o
  -3   9  12       59.94       61.99      5.40 o
  -2   9  12        1.86        2.70      3.30 o
  -1   9  12        4.46        1.45      3.47 o
   0   9  12       25.50       21.95      3.40 o
   1   9  12        1.56        1.20      1.69 o
   2   9  12        8.32        8.71      2.20 o
   3   9  12       67.48       70.38      4.66 o
   4   9  12        1.27        0.23      2.59 o
   5   9  12       13.34       10.43      3.55 o
   6   9  12       28.36       32.76      4.88 o
   7   9  12        1.11        1.57      1.94 o
   8   9  12        5.40        9.98      4.57 o
   9   9  12       24.25       24.12      7.40 o
  -2  10  12       37.88       38.84      5.90 o
  -1  10  12        3.29        2.92      2.69 o
   0  10  12        9.01        3.00      3.04 o
   1  10  12        2.81        3.44      1.92 o
   2  10  12       21.38       20.08      2.76 o
   3  10  12        0.69        4.92      2.91 o
   4  10  12       68.44       66.61      6.42 o
   5  10  12       84.31       77.78      6.78 o
   6  10  12       24.94       29.77      5.87 o
   7  10  12        2.97       14.11      6.67 o
   8  10  12        1.13        7.22      5.50 o
  -1  11  12       19.30       16.27      4.82 o
   0  11  12        1.96       -0.88      2.47 o
   1  11  12        0.24       -1.41      2.66 o
   2  11  12       21.82       27.93      6.67 o
   3  11  12       37.31       37.96      6.62 o
   4  11  12       27.08       31.76      4.90 o
   5  11  12        9.70        5.75      2.80 o
   6  11  12        0.75       -1.47      4.13 o
   7  11  12        6.43        3.71      2.43 o
   8  11  12       26.95       33.35      4.71 o
   0  12  12       21.95       16.47      3.61 o
   1  12  12       13.91       14.41      3.25 o
   2  12  12        4.03        3.81      2.52 o
   3  12  12       15.16       14.71      6.77 o
   4  12  12        2.74        3.14      2.57 o
   5  12  12        0.01        0.15      2.26 o
   6  12  12       10.01       18.82     10.79 o
   3  13  12       56.64       77.16      7.17 o
   4  13  12        1.50        2.42      3.18 o
   0  -7  13        7.65       13.96      5.37 o
   1  -7  13       31.42       34.66      7.72 o
   2  -7  13        3.89        4.78      4.51 o
  -2  -6  13       23.10       32.09      4.42 o
  -1  -6  13        3.34        2.65      3.25 o
   0  -6  13        5.08       12.54      5.60 o
   1  -6  13        1.90        7.90      4.48 o
   2  -6  13        6.55       17.43      3.64 o
   3  -6  13       35.47       40.17      4.50 o
   4  -6  13       50.06       53.35      7.75 o
  -3  -5  13       24.31       29.03      5.67 o
  -2  -5  13        8.01       13.01      2.65 o
  -1  -5  13       48.60       49.64      4.91 o
   0  -5  13        3.96        2.18      5.61 o
   1  -5  13       11.83       12.10      3.27 o
   2  -5  13       29.54       37.18      4.55 o
   3  -5  13        6.26        7.10      3.87 o
   4  -5  13       41.81       34.82      4.70 o
   5  -5  13       11.31       11.01      3.45 o
   6  -5  13        1.09        4.39      3.29 o
  -4  -4  13       10.91       20.31      5.24 o
  -3  -4  13        4.05        3.42      3.71 o
  -2  -4  13        4.47        2.35      3.21 o
  -1  -4  13        4.41        9.25      2.82 o
   0  -4  13       10.92       23.59      5.07 o
   1  -4  13        1.24        2.12      2.71 o
   2  -4  13       19.93       15.42      3.31 o
   3  -4  13        6.90        8.01      2.29 o
   4  -4  13        2.99        0.51      2.22 o
   5  -4  13       92.61      107.71      7.92 o
   6  -4  13       34.16       36.10      5.96 o
   7  -4  13        5.75        5.22      3.33 o
  -4  -3  13       22.07       24.00      3.66 o
  -3  -3  13        5.20        8.52      3.31 o
  -2  -3  13        4.92        5.83      2.28 o
  -1  -3  13       17.58       20.12      3.19 o
   0  -3  13       21.07       29.69      6.60 o
   1  -3  13        0.86       -3.21      2.59 o
   2  -3  13        0.21        0.04      2.58 o
   3  -3  13        1.69        1.14      1.65 o
   4  -3  13        8.87        4.60      2.23 o
   5  -3  13        3.64        1.15      2.48 o
   6  -3  13        4.52        0.59      2.81 o
   7  -3  13       10.93        4.11      3.19 o
  -5  -2  13        8.67        1.73      4.52 o
  -4  -2  13        0.25        0.16      2.77 o
  -3  -2  13       52.82       47.89      3.37 o
  -2  -2  13        8.76        9.89      2.47 o
  -1  -2  13       24.07       27.02      3.42 o
   0  -2  13       31.73       29.56      3.91 o
   1  -2  13        1.85        2.17      2.35 o
   2  -2  13       20.17       17.18      2.37 o
   3  -2  13        0.80        1.03      1.67 o
   4  -2  13       18.11       18.40      3.21 o
   5  -2  13        2.33        3.74      2.93 o
   6  -2  13       72.68       82.96      7.78 o
   7  -2  13       16.09       12.32      3.89 o
   8  -2  13       28.40       24.42      4.73 o
  -5  -1  13        0.24        5.04      3.91 o
  -4  -1  13        2.09        0.01      2.42 o
  -3  -1  13        6.70       10.15      2.08 o
  -2  -1  13        1.73        2.82      2.19 o
  -1  -1  13       53.56       46.79      4.17 o
   0  -1  13       49.04       48.93      3.96 o
   1  -1  13       42.34       38.99      3.66 o
   2  -1  13        0.09       -0.24      1.72 o
   3  -1  13        9.57        8.39      2.50 o
   4  -1  13        7.24        4.95      2.33 o
   5  -1  13        0.16       -1.92      2.10 o
   6  -1  13        5.55        2.56      3.15 o
   7  -1  13        0.00       -1.73      1.99 o
   8  -1  13        0.14       -2.76      2.13 o
  -5   0  13       23.36       22.02      4.24 o
  -4   0  13       32.89       27.41      4.07 o
  -3   0  13        5.60        4.85      1.91 o
  -2   0  13        4.71        7.70      2.43 o
  -1   0  13       24.12       23.77      4.16 o
   0   0  13        3.05        3.29      2.66 o
   1   0  13       16.22       16.04      2.30 o
   2   0  13       21.62       23.47      2.57 o
   3   0  13       85.54       82.73      5.73 o
   4   0  13       37.09       32.31      3.83 o
   5   0  13      188.43      182.22     10.02 o
   6   0  13       41.49       33.35      5.06 o
   7   0  13        0.08       -0.04      2.19 o
   8   0  13       27.50       24.31      4.52 o
   9   0  13       39.97       38.22      5.60 o
  -5   1  13       17.81       15.12      3.48 o
  -4   1  13       29.07       34.07      4.49 o
  -3   1  13       21.38       26.14      2.71 o
  -2   1  13      189.09      173.67      5.47 o
  -1   1  13        0.28        1.93      2.75 o
   0   1  13       52.25       47.77      7.57 o
   1   1  13        0.29       -0.31      1.60 o
   2   1  13      208.41      209.74      5.68 o
   3   1  13       95.89       86.40      3.48 o
   4   1  13       27.30       11.59      4.60 o
   5   1  13      171.32      185.58      9.13 o
   6   1  13        0.69        1.02      2.31 o
   7   1  13        0.03        3.51      2.62 o
   8   1  13       10.79       10.31      3.33 o
   9   1  13       54.73       60.10      6.43 o
  -5   2  13        0.18        0.24      3.46 o
  -4   2  13        0.05       -1.05      2.19 o
  -3   2  13       18.53        9.90      2.54 o
  -2   2  13       90.06       85.95      5.11 o
  -1   2  13      111.98      118.59      7.22 o
   0   2  13       29.55       40.56      4.53 o
   1   2  13       56.75       49.97      3.47 o
   2   2  13      132.44      129.21      4.57 o
   3   2  13      298.78      285.91      7.68 o
   4   2  13        0.08        0.01      1.73 o
   5   2  13      227.94      220.42     14.46 o
   6   2  13       15.69       11.91      3.64 o
   7   2  13       29.45       30.01      4.53 o
   8   2  13        1.04        1.51      2.09 o
   9   2  13        1.52       -1.03      8.42 o
  -5   3  13        9.92       10.66      3.64 o
  -4   3  13        0.00       -1.92      4.92 o
  -3   3  13        7.17        4.78      1.86 o
  -2   3  13       18.57       19.44      3.08 o
  -1   3  13       64.48       66.71      5.84 o
   0   3  13      169.89      147.84      6.97 o
   1   3  13      127.58      114.31      4.54 o
   2   3  13       64.12       60.54      3.51 o
   3   3  13      147.99      129.18      5.19 o
   4   3  13      108.38      121.14      8.91 o
   5   3  13       29.71       26.29      6.77 o
   6   3  13       19.08       36.90     10.28 o
   7   3  13       29.37       30.70      9.31 o
   8   3  13        2.99       -8.47      6.33 o
   9   3  13       25.15       31.37     11.43 o
  -5   4  13        9.94        2.49      5.65 o
  -4   4  13        4.69        2.68      5.71 o
  -3   4  13        7.78       10.48      5.12 o
  -2   4  13      240.27      236.32     10.54 o
  -1   4  13        0.64       -0.54      3.01 o
   0   4  13      272.53      247.74      9.05 o
   1   4  13        8.09        7.16      1.93 o
   2   4  13        1.48        2.71      1.49 o
   3   4  13       33.08       25.52      2.94 o
   4   4  13       56.30       57.88      4.77 o
   5   4  13        6.28        8.05      2.47 o
   6   4  13        0.50        3.98      5.83 o
   7   4  13      261.48      288.66     11.48 o
   8   4  13       49.65       37.93     11.79 o
   9   4  13       17.40        5.39      8.93 o
  -4   5  13        1.03       -0.70      5.16 o
  -3   5  13        3.11        8.55      2.69 o
  -2   5  13        0.03       -2.60      1.92 o
  -1   5  13       84.77       89.82      6.66 o
   0   5  13       27.39       39.40      5.87 o
   1   5  13        8.53        8.06      2.30 o
   2   5  13      141.85      118.59      4.25 o
   3   5  13       13.39       13.91      3.52 o
   4   5  13       37.60       44.49      4.80 o
   5   5  13      127.64      111.01      7.52 o
   6   5  13       10.37        5.28      2.63 o
   7   5  13       29.02       26.90      7.21 o
   8   5  13        0.98       -2.91      7.17 o
   9   5  13        5.07        2.90      8.22 o
  -4   6  13       25.64       28.25      2.81 o
  -3   6  13       44.64       46.95      5.09 o
  -2   6  13        5.92       11.23      2.68 o
  -1   6  13      117.58      115.52     10.48 o
   0   6  13      278.49      286.54     10.57 o
   1   6  13        1.19        2.87      1.63 o
   2   6  13       54.14       53.05      3.22 o
   3   6  13       19.18       19.17      2.77 o
   4   6  13       99.96       97.36      5.82 o
   5   6  13       92.74       97.48      5.81 o
   6   6  13        4.86        5.86      2.47 o
   7   6  13        0.43        1.36      4.56 o
   8   6  13        6.79        7.66      8.74 o
   9   6  13       16.34        1.32      7.87 o
  -4   7  13       12.32       12.32      3.03 o
  -3   7  13        0.31       -2.22      2.60 o
  -2   7  13       27.19       22.32      4.07 o
  -1   7  13       93.91       90.19      6.18 o
   0   7  13       30.27       36.98      3.73 o
   1   7  13       11.71       14.78      2.29 o
   2   7  13       45.27       41.56      3.12 o
   3   7  13      198.08      201.47      6.62 o
   4   7  13        8.81        8.54      5.36 o
   5   7  13       27.17       22.79      3.40 o
   6   7  13        3.43        6.97      2.69 o
   7   7  13       36.06       39.75      4.25 o
   8   7  13       22.91       25.52      9.74 o
   9   7  13       28.49       30.27     10.60 o
  -3   8  13        0.15       -3.14      2.76 o
  -2   8  13       40.92       32.01      5.63 o
  -1   8  13       15.74       12.96      4.03 o
   0   8  13        3.53        2.91      2.16 o
   1   8  13        0.08       -0.52      1.49 o
   2   8  13        4.85        2.58      1.51 o
   3   8  13        6.97        6.64      2.08 o
   4   8  13       32.27       33.23      4.11 o
   5   8  13       46.28       40.59      5.83 o
   6   8  13       18.96       16.67      3.20 o
   7   8  13        8.51       13.05      3.78 o
   8   8  13        0.30        7.14      4.20 o
  -2   9  13       30.12       41.21      5.77 o
  -1   9  13       12.34        8.57      5.43 o
   0   9  13       47.09       50.60      4.27 o
   1   9  13       22.03       20.39      2.97 o
   2   9  13       20.65       25.75      3.15 o
   3   9  13        0.20        0.23      3.29 o
   4   9  13        1.89        0.24      2.27 o
   5   9  13       71.50       76.21      5.94 o
   6   9  13        1.60        2.85      3.09 o
   7   9  13        8.40        7.48      2.87 o
   8   9  13       14.17       18.27      6.56 o
  -1  10  13        1.13        1.77      3.85 o
   0  10  13       12.33        3.73      3.26 o
   1  10  13       95.82      105.92      6.01 o
   2  10  13        1.10        5.47      2.01 o
   3  10  13       15.31       13.20      3.91 o
   4  10  13       85.37       85.18      6.26 o
   5  10  13        9.77       12.72      3.52 o
   6  10  13       33.88       34.32      4.92 o
   7  10  13       25.43       25.77     12.85 o
   8  10  13       33.99       45.78     14.15 o
   0  11  13        8.15       16.39      3.97 o
   1  11  13        0.30        3.87      2.97 o
   2  11  13       24.89       23.32      4.25 o
   3  11  13        2.15        3.97      2.30 o
   4  11  13       13.99        7.08      3.15 o
   5  11  13       63.89       73.81      7.03 o
   6  11  13        5.20        8.17      3.15 o
   7  11  13       31.47       42.65     10.61 o
   1  12  13        3.51       -2.01      4.13 o
   2  12  13       70.49       65.57      9.36 o
   3  12  13       42.51       45.00      4.86 o
   4  12  13        2.88        4.83      2.93 o
   5  12  13        2.67        2.51      2.68 o
   1  -6  14        6.62       14.94      5.11 o
   2  -6  14       20.11       14.23      4.54 o
  -1  -5  14       16.43       22.42      4.97 o
   0  -5  14       56.35       55.18     10.56 o
   1  -5  14       33.66       32.60     12.86 o
   2  -5  14        0.38        3.16      3.61 o
   3  -5  14       14.38       21.68      4.56 o
   4  -5  14        1.55        1.61      4.66 o
  -2  -4  14        0.08        3.84      2.73 o
  -1  -4  14        5.29        6.60      3.06 o
   0  -4  14       28.97       43.50     10.87 o
   1  -4  14       15.24       18.36      6.76 o
   2  -4  14        0.14        1.36      2.68 o
   3  -4  14       12.03       12.29      3.09 o
   4  -4  14        0.65       -1.65      2.46 o
   5  -4  14       12.15        2.86      4.29 o
   6  -4  14       47.07       43.24      6.63 o
  -3  -3  14        2.17        5.00      4.50 o
  -2  -3  14       26.37       33.07      3.67 o
  -1  -3  14        4.09        8.78      2.68 o
   0  -3  14        4.88       20.91      8.55 o
   1  -3  14       26.88       27.31      4.89 o
   2  -3  14       33.20       35.82      4.38 o
   3  -3  14        4.59        2.98      1.98 o
   4  -3  14        4.12        4.91      3.23 o
   5  -3  14        1.08        0.26      3.02 o
   6  -3  14       10.90       12.97      4.29 o
  -3  -2  14        3.13        6.58      2.12 o
  -2  -2  14       62.90       66.48      7.19 o
  -1  -2  14       16.87       18.36      3.04 o
   0  -2  14        5.50       10.23      5.92 o
   1  -2  14        0.33        2.20      2.53 o
   2  -2  14        0.38        2.58      2.27 o
   3  -2  14       15.44       17.61      2.37 o
   4  -2  14        0.13        1.67      2.80 o
   5  -2  14       16.25       17.25      4.21 o
   6  -2  14       19.75       16.32      4.52 o
   7  -2  14        1.65       -1.88      3.03 o
  -4  -1  14        7.08        8.44      3.92 o
  -3  -1  14        2.01        2.41      2.81 o
  -2  -1  14        0.50        2.25      2.24 o
  -1  -1  14        5.66       11.97      2.67 o
   0  -1  14        5.10        2.39      2.05 o
   1  -1  14        5.99        4.39      2.32 o
   2  -1  14        7.48        7.90      2.29 o
   3  -1  14        0.13        2.05      1.68 o
   4  -1  14        1.21        0.69      2.99 o
   5  -1  14        0.59        2.52      2.67 o
   6  -1  14        4.60        3.21      2.98 o
   7  -1  14       10.75       10.31      4.05 o
   8  -1  14        2.84       -0.25      2.52 o
  -4   0  14       26.58       27.17      5.90 o
  -3   0  14        5.73       11.20      2.50 o
  -2   0  14        0.26        0.30      2.09 o
  -1   0  14        8.45       10.60      3.10 o
   0   0  14       14.60       10.66      3.12 o
   1   0  14       29.68       33.28      3.67 o
   2   0  14        0.26        0.73      1.75 o
   3   0  14       51.01       56.74      3.59 o
   4   0  14       57.97       63.16      5.38 o
   5   0  14        0.44       -2.07      4.36 o
   6   0  14       49.02       46.64      6.10 o
   7   0  14       28.37       13.06      8.30 o
   8   0  14        4.24        5.55      2.89 o
  -4   1  14       16.28        6.86      5.13 o
  -3   1  14        5.53        1.46      2.09 o
  -2   1  14        3.55        0.62      2.06 o
  -1   1  14       33.95       31.90      4.51 o
   0   1  14        1.14        1.13      2.55 o
   1   1  14       51.80       53.18      4.23 o
   2   1  14      137.99      141.50      4.91 o
   3   1  14       53.03       47.63      3.01 o
   4   1  14      145.65      132.67      6.93 o
   5   1  14        4.03        4.92      3.68 o
   6   1  14       30.33       21.80      5.04 o
   7   1  14        6.41        5.58      7.59 o
   8   1  14        0.06        2.99      2.61 o
  -4   2  14        8.17        2.13      4.28 o
  -3   2  14        0.70       -0.09      2.81 o
  -2   2  14        0.14        1.76      1.83 o
  -1   2  14       18.83       27.32      4.46 o
   0   2  14      185.10      172.04      7.72 o
   1   2  14        8.58       11.97      2.28 o
   2   2  14       29.38       22.82      2.66 o
   3   2  14       27.13       29.70      3.28 o
   4   2  14        6.01        6.27      2.63 o
   5   2  14       13.81       13.86      3.75 o
   6   2  14       80.96       72.88      8.79 o
   7   2  14        6.09        6.84      3.07 o
   8   2  14        0.92       -3.67      4.39 o
   9   2  14       15.31       16.12      4.85 o
  -4   3  14        2.04       -1.36      3.68 o
  -3   3  14       10.32        8.05      2.52 o
  -2   3  14       23.49       25.54      3.48 o
  -1   3  14        0.25        0.15      2.79 o
   0   3  14      132.18      138.93      6.98 o
   1   3  14      149.72      145.44      6.54 o
   2   3  14      135.82      132.52      4.71 o
   3   3  14       97.58       83.29      5.06 o
   4   3  14        0.07       -2.20      1.82 o
   5   3  14       53.91       64.42      6.67 o
   6   3  14       93.21       85.14      8.09 o
   7   3  14       19.02       26.47     11.45 o
   8   3  14        2.05        6.58      3.47 o
   9   3  14        3.42        3.05      9.40 o
  -4   4  14        2.91        3.62      4.26 o
  -3   4  14        3.98        5.91      2.22 o
  -2   4  14       38.65       39.85      4.03 o
  -1   4  14       14.73       15.99      3.56 o
   0   4  14       10.14       12.73      2.75 o
   1   4  14        0.98        5.11      2.08 o
   2   4  14       21.61       14.49      2.20 o
   3   4  14       34.71       31.08      3.34 o
   4   4  14        4.91        3.08      2.48 o
   5   4  14      140.91      136.05      8.37 o
   6   4  14       12.81        4.53      8.13 o
   7   4  14       29.76       25.54     13.84 o
   8   4  14        0.14       -1.15      2.10 o
   9   4  14        1.16        0.69      8.32 o
  -4   5  14        3.47       -4.94      5.65 o
  -3   5  14       18.42       15.23      3.28 o
  -2   5  14        6.52        7.26      2.49 o
  -1   5  14       31.29       47.96      7.24 o
   0   5  14        3.99        2.47      2.21 o
   1   5  14       65.60       72.28      4.24 o
   2   5  14        8.62       13.79      2.18 o
   3   5  14      144.90      132.70      6.80 o
   4   5  14       64.15       71.92      5.66 o
   5   5  14        1.97        3.33      2.10 o
   6   5  14       70.65       69.32      6.73 o
   7   5  14        0.96        3.08      2.59 o
   8   5  14        3.51        0.40      5.27 o
   9   5  14        0.10       -0.82      8.18 o
  -3   6  14       11.73       18.25      4.27 o
  -2   6  14       81.97       77.16      5.36 o
  -1   6  14        2.27       -0.61      3.15 o
   0   6  14        3.31        4.56      2.80 o
   1   6  14        8.93       12.23      2.32 o
   2   6  14        1.33        2.84      1.62 o
   3   6  14      130.09      125.44      5.38 o
   4   6  14       14.81       15.47      3.09 o
   5   6  14        1.79        5.02      2.42 o
   6   6  14        6.42        9.35      3.09 o
   7   6  14       46.26       45.21      8.25 o
   8   6  14       13.65       10.42      3.13 o
   9   6  14       29.74       52.89     13.82 o
  -3   7  14       58.31       58.96      6.01 o
  -2   7  14        0.15        4.94      3.23 o
  -1   7  14        4.45        8.22      4.03 o
   0   7  14        1.43        0.73      2.73 o
   1   7  14       23.33       19.57      3.04 o
   2   7  14        2.31        3.61      2.70 o
   3   7  14       37.73       46.35      3.96 o
   4   7  14       26.18       23.04      4.92 o
   5   7  14        0.16        0.68      2.85 o
   6   7  14        0.00        0.18      3.26 o
   7   7  14       11.29       13.75      3.31 o
   8   7  14        9.63        3.74      4.09 o
   9   7  14        0.50       -0.21      8.55 o
  -2   8  14        0.81        2.15      3.66 o
  -1   8  14        0.00       -3.72      4.60 o
   0   8  14        1.82        2.50      2.24 o
   1   8  14       40.39       40.35      3.87 o
   2   8  14        1.15        0.25      1.79 o
   3   8  14        0.82        1.70      2.15 o
   4   8  14       56.43       63.38      5.51 o
   5   8  14       51.63       50.06      4.95 o
   6   8  14       47.39       47.40      4.76 o
   7   8  14        7.79       12.16      2.85 o
   8   8  14        9.41       11.14      3.33 o
  -1   9  14        2.38       -4.08      4.78 o
   0   9  14       39.59       53.50      4.76 o
   1   9  14        2.55        6.90      3.71 o
   2   9  14       38.63       49.36      6.79 o
   3   9  14        3.28        7.38      2.56 o
   4   9  14       18.03       15.04      4.68 o
   5   9  14       25.70       28.12      4.04 o
   6   9  14        4.49        8.24      2.88 o
   7   9  14        0.00        0.90      2.51 o
   8   9  14        9.62        6.17      2.66 o
   0  10  14       31.43       32.05      4.76 o
   1  10  14       39.71       44.65      4.65 o
   2  10  14       22.18       18.19      4.08 o
   3  10  14       14.48       18.99      2.80 o
   4  10  14       69.17       88.31      6.70 o
   5  10  14       89.41       81.67      7.51 o
   6  10  14        0.02        3.48      5.13 o
   7  10  14        0.29        2.73      5.68 o
   1  11  14       16.18       22.59      4.04 o
   2  11  14       15.68       19.43      5.85 o
   3  11  14        2.45        3.89      2.43 o
   4  11  14       59.78       65.97      6.95 o
   5  11  14        0.26        3.09      2.65 o
   6  11  14      166.06      211.43     14.17 o
   0  -4  15       23.48       27.30      7.26 o
   1  -4  15       12.46       11.22      4.80 o
   2  -4  15       23.10       33.16      4.68 o
   3  -4  15        5.56        7.99      2.92 o
   4  -4  15        2.80        3.93      8.44 o
  -1  -3  15       58.05       61.14      6.30 o
   0  -3  15       12.22       21.54      8.14 o
   1  -3  15       22.14       29.17      4.09 o
   2  -3  15       39.78       43.02      4.77 o
   3  -3  15        3.35        6.14      2.69 o
   4  -3  15       25.48       23.32      4.12 o
   5  -3  15        0.94       -0.96      2.14 o
  -2  -2  15        6.52        6.60      4.44 o
  -1  -2  15       22.70       28.36      4.19 o
   0  -2  15       14.89       17.27      7.78 o
   1  -2  15        8.24        3.85      2.73 o
   2  -2  15       47.73       53.13      4.34 o
   3  -2  15        1.21        2.60      2.16 o
   4  -2  15        1.71        4.03      2.29 o
   5  -2  15        8.26        8.08      7.82 o
   6  -2  15        1.05        0.21      3.01 o
  -3  -1  15        1.89        3.52      4.52 o
  -2  -1  15       28.16       33.58      3.76 o
  -1  -1  15        0.41        0.43      2.15 o
   0  -1  15       47.23       68.23      8.48 o
   1  -1  15       18.79       18.36      4.20 o
   2  -1  15        0.97        0.16      2.76 o
   3  -1  15       15.68       16.11      2.47 o
   4  -1  15        6.45        2.35      2.47 o
   5  -1  15        1.01       -1.52      7.53 o
   6  -1  15       60.01       54.42      9.83 o
   7  -1  15       42.90       42.58      6.23 o
  -3   0  15        2.88        4.35      2.67 o
  -2   0  15       17.24       16.44      3.03 o
  -1   0  15        0.05        1.11      2.26 o
   0   0  15       53.15       63.55      8.18 o
   1   0  15        1.79       -0.70      2.50 o
   2   0  15       13.72       15.91      3.40 o
   3   0  15       21.41       14.13      3.40 o
   4   0  15       10.32       10.69      3.32 o
   5   0  15       20.07       17.15      4.36 o
   6   0  15      157.67      130.11     14.88 o
   7   0  15       37.98       34.67      5.60 o
  -3   1  15       60.37       68.54      4.89 o
  -2   1  15        1.78        5.89      2.53 o
  -1   1  15       19.30       18.88      2.74 o
   0   1  15        7.23        9.92      3.15 o
   1   1  15       33.53       32.20      3.66 o
   2   1  15       38.15       44.18      3.75 o
   3   1  15        2.55        2.00      2.30 o
   4   1  15        4.63        4.25      3.06 o
   5   1  15        0.01        1.46      4.92 o
   6   1  15       19.53       18.13      5.96 o
   7   1  15      122.01      122.34      8.65 o
   8   1  15       11.68        6.15      3.18 o
  -3   2  15       30.60       40.36      4.04 o
  -2   2  15        5.12        5.72      2.08 o
  -1   2  15      224.39      226.45     11.32 o
   0   2  15        1.66        3.72      2.40 o
   1   2  15        9.62       10.14      2.55 o
   2   2  15       10.67       13.18      2.37 o
   3   2  15        6.27        7.01      2.58 o
   4   2  15        0.06        3.62      2.46 o
   5   2  15       16.33       10.49      3.72 o
   6   2  15      304.54      316.69     13.26 o
   7   2  15       65.75       68.07      7.22 o
   8   2  15       38.06       41.47      5.98 o
  -3   3  15        7.74        9.45      2.55 o
  -2   3  15        1.98        4.20      2.05 o
  -1   3  15       16.16       23.49      5.89 o
   0   3  15       36.22       42.67      4.13 o
   1   3  15       14.18       16.94      3.01 o
   2   3  15        6.26       12.98      2.28 o
   3   3  15        7.76        7.45      2.33 o
   4   3  15       32.41       38.24      4.26 o
   5   3  15       62.74       56.52      7.22 o
   6   3  15       57.22       45.78      8.19 o
   7   3  15       97.26       96.44     11.44 o
   8   3  15        2.07        2.28      2.69 o
  -3   4  15        0.82        2.00      2.10 o
  -2   4  15       15.96       13.78      3.36 o
  -1   4  15       66.95       75.87      9.08 o
   0   4  15       71.38       74.93      5.16 o
   1   4  15       65.99       77.67      5.10 o
   2   4  15       15.44       13.14      2.28 o
   3   4  15       49.32       47.55      4.14 o
   4   4  15       10.14        3.56      3.30 o
   5   4  15        0.02        1.35      2.19 o
   6   4  15        0.01       -2.01      2.27 o
   7   4  15       12.87       11.13      5.76 o
   8   4  15        3.52        1.66      2.41 o
  -3   5  15       11.34       15.83      3.78 o
  -2   5  15        0.01        2.41      2.41 o
  -1   5  15        2.05        2.51      3.57 o
   0   5  15        4.14        6.93      2.61 o
   1   5  15        3.78        0.99      2.25 o
   2   5  15        6.62        1.23      2.65 o
   3   5  15        0.03       -3.30      1.71 o
   4   5  15       10.28       15.12      3.34 o
   5   5  15       56.15       71.58     13.53 o
   6   5  15       39.03       38.58      5.65 o
   7   5  15        5.83        8.40      3.55 o
   8   5  15       11.81        3.03      5.59 o
  -2   6  15        3.35        5.56      2.95 o
  -1   6  15        0.41        1.81      3.37 o
   0   6  15        2.49        3.77      2.28 o
   1   6  15        5.46        0.87      3.92 o
   2   6  15       18.47       19.47      3.06 o
   3   6  15      106.87      112.45      6.36 o
   4   6  15       42.66       42.02      5.44 o
   5   6  15       77.28       93.54      6.78 o
   6   6  15       28.75       15.48      8.32 o
   7   6  15        4.59        4.46      2.67 o
   8   6  15       11.46       10.25      3.40 o
  -2   7  15       17.03       14.96      4.20 o
  -1   7  15        7.42        8.72      3.38 o
   0   7  15        2.99        7.37      2.53 o
   1   7  15        0.11        1.52      2.16 o
   2   7  15       13.79        6.86      2.87 o
   3   7  15        0.60        1.52      2.54 o
   4   7  15        0.82        2.10      2.06 o
   5   7  15        7.60        8.40      2.75 o
   6   7  15        1.19        2.67      3.18 o
   7   7  15        2.49        5.96      3.40 o
   8   7  15       21.89       27.99      4.86 o
  -1   8  15       20.05       23.30      5.35 o
   0   8  15        0.40        0.04      2.17 o
   1   8  15        9.78       12.66      3.32 o
   2   8  15       29.51       31.98      3.57 o
   3   8  15        0.02        1.36      2.59 o
   4   8  15        0.00        2.45      3.12 o
   5   8  15        7.40        9.92      2.87 o
   6   8  15        4.15        6.40      2.55 o
   7   8  15       28.30       28.75     16.50 o
   0   9  15       50.89       52.67      4.63 o
   1   9  15       15.73       18.04      3.80 o
   2   9  15        0.05        4.98      3.12 o
   3   9  15       54.66       67.87      5.10 o
   4   9  15        9.81       10.14      2.82 o
   5   9  15       23.07       26.33      3.96 o
   6   9  15       56.53       54.64      8.64 o
   7   9  15        4.01        3.20      2.54 o
   1  10  15        3.17        5.38      2.25 o
   2  10  15        0.79        2.48      3.35 o
   3  10  15       23.78       29.17      4.72 o
   4  10  15       34.01       28.08      4.92 o
   5  10  15        7.76       10.91      7.62 o
   6  10  15        0.05       -1.05      2.50 o
   1  -3  16        2.82        1.26      3.96 o
   2  -3  16       31.09       33.23      7.70 o
   3  -3  16        2.05        0.65      4.05 o
   0  -2  16        3.72        8.90      4.65 o
   1  -2  16        4.02        7.01      3.08 o
   2  -2  16       11.55       15.34      3.51 o
   3  -2  16       48.00       48.43      5.53 o
   4  -2  16       15.30       15.51      3.78 o
  -1  -1  16       56.56       60.48      6.00 o
   0  -1  16        1.12        3.33      4.20 o
   1  -1  16       11.29       13.88      2.80 o
   2  -1  16       10.14       10.82      2.67 o
   3  -1  16        1.35        4.24      5.64 o
   4  -1  16        0.34        3.21      2.81 o
   5  -1  16        5.56        5.90      6.81 o
  -1   0  16       50.11       58.92      5.84 o
   0   0  16        0.01        3.96      3.15 o
   1   0  16       32.13       36.68      3.87 o
   2   0  16       38.49       47.47      7.38 o
   3   0  16        8.38        6.90      2.90 o
   4   0  16        5.77        7.88      2.94 o
   5   0  16        2.22        9.32      4.71 o
   6   0  16       20.47        8.05      5.09 o
  -2   1  16       19.40       29.65      3.82 o
  -1   1  16       12.08       18.47      3.03 o
   0   1  16        2.19        2.97      3.11 o
   1   1  16        6.69        3.86      3.38 o
   2   1  16       46.68       51.46      4.85 o
   3   1  16        0.00        4.31      4.22 o
   4   1  16        3.03        3.32      2.57 o
   5   1  16      100.65       90.54      8.64 o
   6   1  16      127.44      121.49     10.11 o
   7   1  16        0.00        5.03      3.56 o
  -2   2  16       37.19       49.59      5.93 o
  -1   2  16       17.29       20.07      3.37 o
   0   2  16       36.52       29.32      3.63 o
   1   2  16      103.88      108.56      6.28 o
   2   2  16       22.58       27.98      3.83 o
   3   2  16        3.29        0.43      2.56 o
   4   2  16        0.17        0.42      2.24 o
   5   2  16      147.48      139.48      9.99 o
   6   2  16        0.11        2.96      3.18 o
   7   2  16        9.90        5.41      5.43 o
  -2   3  16       67.77       74.73      4.67 o
  -1   3  16       22.79       19.88      4.12 o
   0   3  16        0.00        3.01      2.35 o
   1   3  16       13.06        5.75      2.45 o
   2   3  16        8.11        6.71      3.27 o
   3   3  16        1.17        4.49      3.66 o
   4   3  16        0.73        1.64      2.17 o
   5   3  16        0.24       -2.13      3.77 o
   6   3  16       30.43       15.69      4.29 o
   7   3  16        4.24        4.81      3.07 o
  -2   4  16       12.42       12.30      3.05 o
  -1   4  16       56.50       58.51      6.04 o
   0   4  16       17.00       14.85      3.13 o
   1   4  16        0.28       -2.95      2.21 o
   2   4  16       19.59       31.44      3.42 o
   3   4  16       68.46       65.10      4.93 o
   4   4  16        4.86        3.42      2.73 o
   5   4  16       10.55        4.53      3.04 o
   6   4  16        0.00        4.08      6.42 o
   7   4  16        3.75        0.86      2.75 o
  -1   5  16        6.51        8.34      4.14 o
   0   5  16       49.98       47.20      4.43 o
   1   5  16        0.12        0.57      2.13 o
   2   5  16       33.50       35.44      5.74 o
   3   5  16       13.66        7.43      2.77 o
   4   5  16        2.35        0.27      2.21 o
   5   5  16       10.80        8.72      5.33 o
   6   5  16       13.82       15.41      6.13 o
   7   5  16        0.00       15.02      9.85 o
  -1   6  16       29.69       27.45      5.09 o
   0   6  16        6.03        5.03      3.02 o
   1   6  16        8.08        9.56      2.79 o
   2   6  16        0.77       -2.17      2.95 o
   3   6  16        3.10        2.12      3.05 o
   4   6  16        0.60       -0.18      2.14 o
   5   6  16        4.23        3.17      2.82 o
   6   6  16       12.66       16.21      5.61 o
   7   6  16       17.73       14.84      6.43 o
   0   7  16       23.11       19.19      3.49 o
   1   7  16        2.53       -2.56      2.19 o
   2   7  16        8.69        8.96      3.62 o
   3   7  16        4.00        0.83      2.91 o
   4   7  16        3.73        3.74      5.55 o
   5   7  16        7.64        4.32      2.79 o
   6   7  16       17.24       19.18      5.55 o
   7   7  16        1.06        3.60      4.80 o
   1   8  16        3.60        2.08      2.33 o
   2   8  16        1.16        4.24      3.04 o
   3   8  16       49.06       51.30      6.27 o
   4   8  16       18.24       18.50      6.40 o
   5   8  16        0.12       -0.16      2.34 o
   6   8  16        6.83       11.00      3.25 o
   2   9  16        3.13        3.77      3.05 o
   3   9  16       74.69       82.13      5.77 o
   4   9  16       15.78       15.81      4.97 o
   5   9  16       14.77        9.87      3.16 o
   1   0  17       35.95       38.47      5.57 o
   2   0  17        0.29       -1.42      4.34 o
   3   0  17       36.84       21.71      5.56 o
   4   0  17        2.27        2.06      2.67 o
   0   1  17        4.78        6.83      5.80 o
   1   1  17       59.26       69.73      6.38 o
   2   1  17        5.08        5.83      2.92 o
   3   1  17       19.32       21.18      7.16 o
   4   1  17        2.35        2.40      2.52 o
   5   1  17        2.53        6.44      3.56 o
   0   2  17        4.24       11.30      3.87 o
   1   2  17       23.70       28.49      4.15 o
   2   2  17        4.04        4.14      2.78 o
   3   2  17        3.62        3.71      4.40 o
   4   2  17        1.28        2.47      3.23 o
   5   2  17        0.14        2.40      3.16 o
   0   3  17        0.00       -1.29      3.51 o
   1   3  17       24.30       27.10      3.68 o
   2   3  17        0.16        1.67      2.58 o
   3   3  17        0.03        0.17      3.68 o
   4   3  17        0.02        0.01      2.69 o
   5   3  17        0.60       -0.65      3.12 o
   6   3  17        6.87        3.55      3.02 o
   0   4  17       14.13       16.75      6.71 o
   1   4  17        0.01        1.25      2.47 o
   2   4  17        2.43        4.73      2.43 o
   3   4  17        0.00        2.56      2.40 o
   4   4  17       92.27      100.21      7.10 o
   5   4  17        1.82       -0.92      2.64 o
   6   4  17        4.18        4.33      6.98 o
   0   5  17        7.86        6.92      3.64 o
   1   5  17        0.00        0.63      2.34 o
   2   5  17        7.51        6.62      3.29 o
   3   5  17        0.57        3.99      2.20 o
   4   5  17       51.76       38.77     16.01 o
   5   5  17        3.68        0.70      5.57 o
   6   5  17       17.08       17.50      4.69 o
   1   6  17        8.57        8.68      2.78 o
   2   6  17        0.88        1.83      2.92 o
   3   6  17        7.30        7.04      2.41 o
   4   6  17       19.99       19.12      3.76 o
   5   6  17        2.77       10.75      6.95 o
   6   6  17        2.38        8.68      3.86 o
   2   7  17        0.78        3.50      2.93 o
   3   7  17       18.33       18.58      3.21 o
   4   7  17        7.07        8.81      6.65 o
   5   7  17       21.79       20.96      7.80 o
 
